# Supplementary material for: Characterization of Spodoptera litura Gut Bacteria and Their Role in Feeding and Growth of the Host
Source: Front Microbiol. 2020 Jun 30;11:1492. doi: 10.3389/fmicb.2020.01492 (PMC7344319; doi:10.3389/fmicb.2020.01492)
Supplement: Supplementary file 1 [file Data_Sheet_1.zip]

Archive with 3 entries (3 files):
- Data Sheet 1.doc
- Table S4.xls
- Table S8.xlsx
