# Supplementary material for: Characterization of Spodoptera litura Gut Bacteria and Their Role in Feeding and Growth of the Host
Source: Front Microbiol. 2020 Jun 30;11:1492. doi: 10.3389/fmicb.2020.01492 (PMC7344319; doi:10.3389/fmicb.2020.01492)
Supplement: Supplementary file 1 [file Data_Sheet_1.zip › Table S4.xls]

## Sheet: Phylum
Taxonomy	Sl-tar	Sl-art
Proteobacteria	0.856598	0.796266	k__Bacteria;p__Proteobacteria
Firmicutes	0.0418457	0.0482267	k__Bacteria;p__Firmicutes
Cyanobacteria	0.00660244	3.43523e-05	k__Bacteria;p__Cyanobacteria
Bacteroidetes	4.59227e-05	0.0059461	k__Bacteria;p__Bacteroidetes
Ascomycota	0.00267843	0.000220434	k__Eukaryota;p__Ascomycota
Unclassified	0.00159277	1.80496e-05	k__Bacteria;p__Unclassified
Actinobacteria	4.93855e-05	0.000650939	k__Bacteria;p__Actinobacteria
Basidiomycota	0.000434263	3.98253e-06	k__Eukaryota;p__Basidiomycota
Unclassified	0.00011604	0.000376788	k__Viruses;p__Unclassified
Tenericutes	0.000211865	0.000119462	k__Bacteria;p__Tenericutes
Fusobacteria	7.76279e-05	1.37488e-05	k__Bacteria;p__Fusobacteria
Euryarchaeota	6.80389e-06	4.44814e-05	k__Archaea;p__Euryarchaeota
Spirochaetes	2.02166e-05	4.31441e-06	k__Bacteria;p__Spirochaetes
Chlorobi	0	1.56425e-05	k__Bacteria;p__Chlorobi
Verrucomicrobia	1.18495e-05	0	k__Bacteria;p__Verrucomicrobia
Caldiserica	0	1.04164e-05	k__Bacteria;p__Caldiserica
Acidobacteria	7.64482e-08	8.47236e-06	k__Bacteria;p__Acidobacteria
Aquificae	0	8.40722e-06	k__Bacteria;p__Aquificae
Dictyoglomi	5.04558e-06	6.74818e-06	k__Bacteria;p__Dictyoglomi
Deinococcus-Thermus	0	4.50929e-06	k__Bacteria;p__Deinococcus-Thermus
Deferribacteres	0	2.47802e-06	k__Bacteria;p__Deferribacteres
Chloroflexi	0	1.83639e-06	k__Bacteria;p__Chloroflexi
Chytridiomycota	1.45252e-06	0	k__Eukaryota;p__Chytridiomycota
Planctomycetes	1.29962e-06	0	k__Bacteria;p__Planctomycetes
Unclassified	9.17378e-07	4.42504e-07	k__Eukaryota;p__Unclassified
Gemmatimonadetes	0	4.86754e-07	k__Bacteria;p__Gemmatimonadetes
Thaumarchaeota	4.58689e-07	0	k__Archaea;p__Thaumarchaeota
Others	0.0896999	0.148015	Others

## Sheet: Class
Taxonomy	Sl-tar	Sl-art
Gammaproteobacteria	0.851592	0.641653	k__Bacteria;p__Proteobacteria;c__Gammaproteobacteria
Bacilli	0.0361271	0.042784	k__Bacteria;p__Firmicutes;c__Bacilli
Alphaproteobacteria	4.31694e-05	0.00952242	k__Bacteria;p__Proteobacteria;c__Alphaproteobacteria
Betaproteobacteria	0.000113563	0.00728056	k__Bacteria;p__Proteobacteria;c__Betaproteobacteria
Unclassified	0.0064987	3.36222e-05	k__Bacteria;p__Cyanobacteria;c__Unclassified
Saccharomycetes	0.00182234	6.69202e-05	k__Eukaryota;p__Ascomycota;c__Saccharomycetes
Clostridia	0.00169938	0.000993934	k__Bacteria;p__Firmicutes;c__Clostridia
Unclassified	0.00159277	1.80496e-05	k__Bacteria;p__Unclassified;c__Unclassified
Sphingobacteriia	8.02706e-06	0.00142859	k__Bacteria;p__Bacteroidetes;c__Sphingobacteriia
Actinobacteria	4.93855e-05	0.000650939	k__Bacteria;p__Actinobacteria;c__Actinobacteria
Unclassified	0.00011604	0.000376788	k__Viruses;p__Unclassified;c__Unclassified
Unclassified	0.000306634	0	k__Eukaryota;p__Basidiomycota;c__Unclassified
Flavobacteriia	3.14777e-05	0.000291382	k__Bacteria;p__Bacteroidetes;c__Flavobacteriia
Eurotiomycetes	0.000265098	0.000130555	k__Eukaryota;p__Ascomycota;c__Eurotiomycetes
Sordariomycetes	0.000253999	8.40757e-07	k__Eukaryota;p__Ascomycota;c__Sordariomycetes
Mollicutes	0.000211865	0.000119462	k__Bacteria;p__Tenericutes;c__Mollicutes
Dothideomycetes	0.000129809	1.32751e-06	k__Eukaryota;p__Ascomycota;c__Dothideomycetes
Fusobacteriia	7.76279e-05	1.37488e-05	k__Bacteria;p__Fusobacteria;c__Fusobacteriia
Agaricomycetes	5.87886e-05	1.46026e-06	k__Eukaryota;p__Basidiomycota;c__Agaricomycetes
Epsilonproteobacteria	2.28855e-05	5.39078e-05	k__Bacteria;p__Proteobacteria;c__Epsilonproteobacteria
Ustilaginomycetes	4.53338e-05	0	k__Eukaryota;p__Basidiomycota;c__Ustilaginomycetes
Erysipelotrichia	4.17077e-05	3.60641e-06	k__Bacteria;p__Firmicutes;c__Erysipelotrichia
Negativicutes	3.53276e-05	2.83565e-05	k__Bacteria;p__Firmicutes;c__Negativicutes
Cytophagia	0	2.95798e-05	k__Bacteria;p__Bacteroidetes;c__Cytophagia
Halobacteria	1.29962e-06	2.46002e-05	k__Archaea;p__Euryarchaeota;c__Halobacteria
Spirochaetia	2.02166e-05	4.31441e-06	k__Bacteria;p__Spirochaetes;c__Spirochaetia
Methanococci	2.36989e-06	1.9859e-05	k__Archaea;p__Euryarchaeota;c__Methanococci
Leotiomycetes	1.80198e-05	0	k__Eukaryota;p__Ascomycota;c__Leotiomycetes
Chlorobia	0	1.56425e-05	k__Bacteria;p__Chlorobi;c__Chlorobia
Opitutae	1.18495e-05	0	k__Bacteria;p__Verrucomicrobia;c__Opitutae
Caldisericia	0	1.04164e-05	k__Bacteria;p__Caldiserica;c__Caldisericia
Bacteroidia	0	1.00448e-05	k__Bacteria;p__Bacteroidetes;c__Bacteroidia
Aquificae	0	8.40722e-06	k__Bacteria;p__Aquificae;c__Aquificae
Unclassified	7.64482e-08	7.14484e-06	k__Bacteria;p__Acidobacteria;c__Unclassified
Dictyoglomia	5.04558e-06	6.74818e-06	k__Bacteria;p__Dictyoglomi;c__Dictyoglomia
Deinococci	0	4.50929e-06	k__Bacteria;p__Deinococcus-Thermus;c__Deinococci
Deltaproteobacteria	2.217e-06	3.91563e-06	k__Bacteria;p__Proteobacteria;c__Deltaproteobacteria
Methanobacteria	3.13437e-06	2.21252e-08	k__Archaea;p__Euryarchaeota;c__Methanobacteria
Pezizomycetes	2.75213e-06	0	k__Eukaryota;p__Ascomycota;c__Pezizomycetes
Tremellomycetes	1.75831e-06	2.52227e-06	k__Eukaryota;p__Basidiomycota;c__Tremellomycetes
Deferribacteres	0	2.47802e-06	k__Bacteria;p__Deferribacteres;c__Deferribacteres
Chloroflexia	0	1.83639e-06	k__Bacteria;p__Chloroflexi;c__Chloroflexia
Chytridiomycetes	1.45252e-06	0	k__Eukaryota;p__Chytridiomycota;c__Chytridiomycetes
Acidobacteriia	0	1.32751e-06	k__Bacteria;p__Acidobacteria;c__Acidobacteriia
Planctomycetia	1.29962e-06	0	k__Bacteria;p__Planctomycetes;c__Planctomycetia
Unclassified	9.17378e-07	4.42504e-07	k__Eukaryota;p__Unclassified;c__Unclassified
Unclassified	0	6.41631e-07	k__Bacteria;p__Bacteroidetes;c__Unclassified
Gemmatimonadetes	0	4.86754e-07	k__Bacteria;p__Gemmatimonadetes;c__Gemmatimonadetes
Unclassified	4.58689e-07	0	k__Archaea;p__Thaumarchaeota;c__Unclassified
Others	0.0987839	0.294391	Others

## Sheet: Order
Taxonomy	Sl-tar	Sl-art
Pseudomonadales	0.000570585	0.319518	k__Bacteria;p__Proteobacteria;c__Gammaproteobacteria;o__Pseudomonadales
Enterobacteriales	0.836741	0.269086	k__Bacteria;p__Proteobacteria;c__Gammaproteobacteria;o__Enterobacteriales
Lactobacillales	0.0236645	0.0268477	k__Bacteria;p__Firmicutes;c__Bacilli;o__Lactobacillales
Rhizobiales	3.87e-05	0.00893464	k__Bacteria;p__Proteobacteria;c__Alphaproteobacteria;o__Rhizobiales
Xanthomonadales	1.39e-05	0.00745609	k__Bacteria;p__Proteobacteria;c__Gammaproteobacteria;o__Xanthomonadales
Burkholderiales	0.000107933	0.00580005	k__Bacteria;p__Proteobacteria;c__Betaproteobacteria;o__Burkholderiales
Bacillales	0.00109259	0.00258629	k__Bacteria;p__Firmicutes;c__Bacilli;o__Bacillales
Sphingobacteriales	8.03e-06	0.00142859	k__Bacteria;p__Bacteroidetes;c__Sphingobacteriia;o__Sphingobacteriales
Clostridiales	0.000937148	0.000878224	k__Bacteria;p__Firmicutes;c__Clostridia;o__Clostridiales
Actinomycetales	4.94e-05	0.000575291	k__Bacteria;p__Actinobacteria;c__Actinobacteria;o__Actinomycetales
Thiotrichales	4.59e-06	0.000403294	k__Bacteria;p__Proteobacteria;c__Gammaproteobacteria;o__Thiotrichales
Caudovirales	3.28e-05	0.000348897	k__Viruses;p__Unclassified;c__Unclassified;o__Caudovirales
Flavobacteriales	3.15e-05	0.000289236	k__Bacteria;p__Bacteroidetes;c__Flavobacteriia;o__Flavobacteriales
Methylophilales	1.53e-07	0.000268526	k__Bacteria;p__Proteobacteria;c__Betaproteobacteria;o__Methylophilales
Eurotiales	0.000236278	0.000130223	k__Eukaryota;p__Ascomycota;c__Eurotiomycetes;o__Eurotiales
Alteromonadales	2.33e-05	0.000122866	k__Bacteria;p__Proteobacteria;c__Gammaproteobacteria;o__Alteromonadales
Acholeplasmatales	8.26e-05	8.22e-05	k__Bacteria;p__Tenericutes;c__Mollicutes;o__Acholeplasmatales
Saccharomycetales	0.00182234	6.69e-05	k__Eukaryota;p__Ascomycota;c__Saccharomycetes;o__Saccharomycetales
Rhodobacterales	3.13e-06	5.03e-05	k__Bacteria;p__Proteobacteria;c__Alphaproteobacteria;o__Rhodobacterales
Campylobacterales	2.14e-06	4.98e-05	k__Bacteria;p__Proteobacteria;c__Epsilonproteobacteria;o__Campylobacterales
Cytophagales	0	2.96e-05	k__Bacteria;p__Bacteroidetes;c__Cytophagia;o__Cytophagales
Sphingomonadales	0	2.84e-05	k__Bacteria;p__Proteobacteria;c__Alphaproteobacteria;o__Sphingomonadales
Selenomonadales	3.53e-05	2.84e-05	k__Bacteria;p__Firmicutes;c__Negativicutes;o__Selenomonadales
Vibrionales	9.48e-06	2.67e-05	k__Bacteria;p__Proteobacteria;c__Gammaproteobacteria;o__Vibrionales
Orbales	9.02e-06	2.58e-05	k__Bacteria;p__Proteobacteria;c__Gammaproteobacteria;o__Orbales
Thermoanaerobacterales	4.94e-05	2.52e-05	k__Bacteria;p__Firmicutes;c__Clostridia;o__Thermoanaerobacterales
Halobacteriales	1.3e-06	2.46e-05	k__Archaea;p__Euryarchaeota;c__Halobacteria;o__Halobacteriales
Pasteurellales	2.53e-05	2.39e-05	k__Bacteria;p__Proteobacteria;c__Gammaproteobacteria;o__Pasteurellales
Rhodospirillales	0	2.21e-05	k__Bacteria;p__Proteobacteria;c__Alphaproteobacteria;o__Rhodospirillales
Methanococcales	2.37e-06	1.99e-05	k__Archaea;p__Euryarchaeota;c__Methanococci;o__Methanococcales
Unclassified	0.00159277	1.8e-05	k__Bacteria;p__Unclassified;c__Unclassified;o__Unclassified
Halanaerobiales	2.79e-06	1.73e-05	k__Bacteria;p__Firmicutes;c__Clostridia;o__Halanaerobiales
Oceanospirillales	9.4e-06	1.65e-05	k__Bacteria;p__Proteobacteria;c__Gammaproteobacteria;o__Oceanospirillales
Chlorobiales	0	1.56e-05	k__Bacteria;p__Chlorobi;c__Chlorobia;o__Chlorobiales
Unclassified	4.47e-06	1.49e-05	k__Bacteria;p__Tenericutes;c__Mollicutes;o__Unclassified
Fusobacteriales	7.76e-05	1.37e-05	k__Bacteria;p__Fusobacteria;c__Fusobacteriia;o__Fusobacteriales
Mycoplasmatales	6.7e-05	1.36e-05	k__Bacteria;p__Tenericutes;c__Mollicutes;o__Mycoplasmatales
Unclassified	7.37e-05	1.32e-05	k__Viruses;p__Unclassified;c__Unclassified;o__Unclassified
Neisseriales	0	1.23e-05	k__Bacteria;p__Proteobacteria;c__Betaproteobacteria;o__Neisseriales
Herpesvirales	9.55e-06	1.14e-05	k__Viruses;p__Unclassified;c__Unclassified;o__Herpesvirales
Caldisericales	0	1.04e-05	k__Bacteria;p__Caldiserica;c__Caldisericia;o__Caldisericales
Chroococcales	0.00138074	1.02e-05	k__Bacteria;p__Cyanobacteria;c__Unclassified;o__Chroococcales
Bacteroidales	0	1e-05	k__Bacteria;p__Bacteroidetes;c__Bacteroidia;o__Bacteroidales
Rhodocyclales	2.6e-06	9.27e-06	k__Bacteria;p__Proteobacteria;c__Betaproteobacteria;o__Rhodocyclales
Solirubrobacterales	0	8.81e-06	k__Bacteria;p__Actinobacteria;c__Actinobacteria;o__Solirubrobacterales
Entomoplasmatales	4.95e-05	8.69e-06	k__Bacteria;p__Tenericutes;c__Mollicutes;o__Entomoplasmatales
Desulfurobacteriales	0	8.41e-06	k__Bacteria;p__Aquificae;c__Aquificae;o__Desulfurobacteriales
Coriobacteriales	0	7.48e-06	k__Bacteria;p__Actinobacteria;c__Actinobacteria;o__Coriobacteriales
Unclassified	0	7.45e-06	k__Bacteria;p__Proteobacteria;c__Gammaproteobacteria;o__Unclassified
Unclassified	7.64e-08	7.14e-06	k__Bacteria;p__Acidobacteria;c__Unclassified;o__Unclassified
Dictyoglomales	5.05e-06	6.75e-06	k__Bacteria;p__Dictyoglomi;c__Dictyoglomia;o__Dictyoglomales
Aeromonadales	0	6.1e-06	k__Bacteria;p__Proteobacteria;c__Gammaproteobacteria;o__Aeromonadales
Chromatiales	1.19e-05	5.92e-06	k__Bacteria;p__Proteobacteria;c__Gammaproteobacteria;o__Chromatiales
Bifidobacteriales	0	5.18e-06	k__Bacteria;p__Actinobacteria;c__Actinobacteria;o__Bifidobacteriales
Deinococcales	0	4.51e-06	k__Bacteria;p__Deinococcus-Thermus;c__Deinococci;o__Deinococcales
Unclassified	0	4.47e-06	k__Bacteria;p__Proteobacteria;c__Alphaproteobacteria;o__Unclassified
Spirochaetales	2.02e-05	4.31e-06	k__Bacteria;p__Spirochaetes;c__Spirochaetia;o__Spirochaetales
Unclassified	1.62e-05	4.02e-06	k__Bacteria;p__Proteobacteria;c__Epsilonproteobacteria;o__Unclassified
Caulobacterales	0	3.72e-06	k__Bacteria;p__Proteobacteria;c__Alphaproteobacteria;o__Caulobacterales
Erysipelotrichales	4.17e-05	3.61e-06	k__Bacteria;p__Firmicutes;c__Erysipelotrichia;o__Erysipelotrichales
Tremellales	1.76e-06	2.52e-06	k__Eukaryota;p__Basidiomycota;c__Tremellomycetes;o__Tremellales
Deferribacterales	0	2.48e-06	k__Bacteria;p__Deferribacteres;c__Deferribacteres;o__Deferribacterales
Desulfovibrionales	0	2.17e-06	k__Bacteria;p__Proteobacteria;c__Deltaproteobacteria;o__Desulfovibrionales
Oscillatoriales	0.00025799	1.9e-06	k__Bacteria;p__Cyanobacteria;c__Unclassified;o__Oscillatoriales
Chloroflexales	0	1.84e-06	k__Bacteria;p__Chloroflexi;c__Chloroflexia;o__Chloroflexales
Nostocales	2.13e-05	1.77e-06	k__Bacteria;p__Cyanobacteria;c__Unclassified;o__Nostocales
Myxococcales	6.88e-07	1.75e-06	k__Bacteria;p__Proteobacteria;c__Deltaproteobacteria;o__Myxococcales
Boletales	0	1.46e-06	k__Eukaryota;p__Basidiomycota;c__Agaricomycetes;o__Boletales
Acidobacteriales	0	1.33e-06	k__Bacteria;p__Acidobacteria;c__Acidobacteriia;o__Acidobacteriales
Botryosphaeriales	0	1.33e-06	k__Eukaryota;p__Ascomycota;c__Dothideomycetes;o__Botryosphaeriales
Bacteroidetes Order II. Incertae sedis	0	6.42e-07	k__Bacteria;p__Bacteroidetes;c__Unclassified;o__Bacteroidetes Order II. Incertae sedis
Nitrosomonadales	0	6.42e-07	k__Bacteria;p__Proteobacteria;c__Betaproteobacteria;o__Nitrosomonadales
Hypocreales	3.62e-05	5.97e-07	k__Eukaryota;p__Ascomycota;c__Sordariomycetes;o__Hypocreales
Unclassified	0	4.87e-07	k__Bacteria;p__Gemmatimonadetes;c__Gemmatimonadetes;o__Unclassified
Mucorales	9.17e-07	4.43e-07	k__Eukaryota;p__Unclassified;c__Unclassified;o__Mucorales
Onygenales	6.96e-06	3.32e-07	k__Eukaryota;p__Ascomycota;c__Eurotiomycetes;o__Onygenales
Unclassified	0	2.43e-07	k__Bacteria;p__Proteobacteria;c__Betaproteobacteria;o__Unclassified
Xylariales	0	2.43e-07	k__Eukaryota;p__Ascomycota;c__Sordariomycetes;o__Xylariales
Nautiliales	4.51e-06	1.33e-07	k__Bacteria;p__Proteobacteria;c__Epsilonproteobacteria;o__Nautiliales
Unclassified	1.38e-06	6.64e-08	k__Bacteria;p__Cyanobacteria;c__Unclassified;o__Unclassified
Methanobacteriales	3.13e-06	2.21e-08	k__Archaea;p__Euryarchaeota;c__Methanobacteria;o__Methanobacteriales
Pucciniales	0.000304722	0	k__Eukaryota;p__Basidiomycota;c__Unclassified;o__Pucciniales
Pleosporales	0.000129045	0	k__Eukaryota;p__Ascomycota;c__Dothideomycetes;o__Pleosporales
Sordariales	0.000113878	0	k__Eukaryota;p__Ascomycota;c__Sordariomycetes;o__Sordariales
Ustilaginales	4.53e-05	0	k__Eukaryota;p__Basidiomycota;c__Ustilaginomycetes;o__Ustilaginales
Glomerellales	4.2e-05	0	k__Eukaryota;p__Ascomycota;c__Sordariomycetes;o__Glomerellales
Corticiales	3.03e-05	0	k__Eukaryota;p__Basidiomycota;c__Agaricomycetes;o__Corticiales
Chaetothyriales	2.12e-05	0	k__Eukaryota;p__Ascomycota;c__Eurotiomycetes;o__Chaetothyriales
Russulales	2.05e-05	0	k__Eukaryota;p__Basidiomycota;c__Agaricomycetes;o__Russulales
Helotiales	1.8e-05	0	k__Eukaryota;p__Ascomycota;c__Leotiomycetes;o__Helotiales
Puniceicoccales	1.18e-05	0	k__Bacteria;p__Verrucomicrobia;c__Opitutae;o__Puniceicoccales
Magnaporthales	4.51e-06	0	k__Eukaryota;p__Ascomycota;c__Sordariomycetes;o__Magnaporthales
Polyporales	2.98e-06	0	k__Eukaryota;p__Basidiomycota;c__Agaricomycetes;o__Polyporales
Pezizales	2.75e-06	0	k__Eukaryota;p__Ascomycota;c__Pezizomycetes;o__Pezizales
Sporidiobolales	1.91e-06	0	k__Eukaryota;p__Basidiomycota;c__Unclassified;o__Sporidiobolales
Auriculariales	1.83e-06	0	k__Eukaryota;p__Basidiomycota;c__Agaricomycetes;o__Auriculariales
Agaricales	1.68e-06	0	k__Eukaryota;p__Basidiomycota;c__Agaricomycetes;o__Agaricales
Desulfuromonadales	1.53e-06	0	k__Bacteria;p__Proteobacteria;c__Deltaproteobacteria;o__Desulfuromonadales
Rhizophydiales	1.45e-06	0	k__Eukaryota;p__Chytridiomycota;c__Chytridiomycetes;o__Rhizophydiales
Planctomycetales	1.3e-06	0	k__Bacteria;p__Planctomycetes;c__Planctomycetia;o__Planctomycetales
Capnodiales	7.64e-07	0	k__Eukaryota;p__Ascomycota;c__Dothideomycetes;o__Capnodiales
Verrucariales	6.88e-07	0	k__Eukaryota;p__Ascomycota;c__Eurotiomycetes;o__Verrucariales
Unclassified	4.59e-07	0	k__Archaea;p__Thaumarchaeota;c__Unclassified;o__Unclassified
Others	0.129947	0.354517	Others

## Sheet: Family
Taxonomy	Sl-tar	Sl-art
Enterobacteriaceae	0.836753	0.269089	k__Bacteria;p__Proteobacteria;c__Gammaproteobacteria;o__Enterobacteriales;f__Enterobacteriaceae
Pseudomonadaceae	0.000557547	0.314895	k__Bacteria;p__Proteobacteria;c__Gammaproteobacteria;o__Pseudomonadales;f__Pseudomonadaceae
Enterococcaceae	0.015289	0.0169849	k__Bacteria;p__Firmicutes;c__Bacilli;o__Lactobacillales;f__Enterococcaceae
Xanthomonadaceae	1.38655e-05	0.00745617	k__Bacteria;p__Proteobacteria;c__Gammaproteobacteria;o__Xanthomonadales;f__Xanthomonadaceae
Brucellaceae	1.61161e-05	0.00722485	k__Bacteria;p__Proteobacteria;c__Alphaproteobacteria;o__Rhizobiales;f__Brucellaceae
Moraxellaceae	1.14411e-05	0.00356463	k__Bacteria;p__Proteobacteria;c__Gammaproteobacteria;o__Pseudomonadales;f__Moraxellaceae
Comamonadaceae	1.35315e-05	0.0016411	k__Bacteria;p__Proteobacteria;c__Betaproteobacteria;o__Burkholderiales;f__Comamonadaceae
Saccharomycetaceae	0.00163687	2.91277e-06	k__Eukaryota;p__Ascomycota;c__Saccharomycetes;o__Saccharomycetales;f__Saccharomycetaceae
Unclassified	0.00159279	1.80498e-05	k__Bacteria;p__Unclassified;c__Unclassified;o__Unclassified;f__Unclassified
Unclassified	0.00138076	1.01563e-05	k__Bacteria;p__Cyanobacteria;c__Unclassified;o__Chroococcales;f__Unclassified
Sphingobacteriaceae	7.87428e-06	0.00127653	k__Bacteria;p__Bacteroidetes;c__Sphingobacteriia;o__Sphingobacteriales;f__Sphingobacteriaceae
Alcaligenaceae	3.36377e-06	0.00127376	k__Bacteria;p__Proteobacteria;c__Betaproteobacteria;o__Burkholderiales;f__Alcaligenaceae
Bacillaceae	0.000521323	0.00126633	k__Bacteria;p__Firmicutes;c__Bacilli;o__Bacillales;f__Bacillaceae
Clostridiaceae	0.000415306	0.000444799	k__Bacteria;p__Firmicutes;c__Clostridia;o__Clostridiales;f__Clostridiaceae
Piscirickettsiaceae	4.28116e-06	0.000401926	k__Bacteria;p__Proteobacteria;c__Gammaproteobacteria;o__Thiotrichales;f__Piscirickettsiaceae
Myoviridae	3.19552e-05	0.000289834	k__Viruses;p__Unclassified;c__Unclassified;o__Caudovirales;f__Myoviridae
Rhizobiaceae	1.68188e-06	0.00028939	k__Bacteria;p__Proteobacteria;c__Alphaproteobacteria;o__Rhizobiales;f__Rhizobiaceae
Phakopsoraceae	0.000288061	0	k__Eukaryota;p__Basidiomycota;c__Unclassified;o__Pucciniales;f__Phakopsoraceae
Flavobacteriaceae	3.14782e-05	0.000283841	k__Bacteria;p__Bacteroidetes;c__Flavobacteriia;o__Flavobacteriales;f__Flavobacteriaceae
Methylophilaceae	1.52899e-07	0.000268529	k__Bacteria;p__Proteobacteria;c__Betaproteobacteria;o__Methylophilales;f__Methylophilaceae
Unclassified	0.000257994	1.90173e-06	k__Bacteria;p__Cyanobacteria;c__Unclassified;o__Oscillatoriales;f__Unclassified
Staphylococcaceae	0.000188685	0.000237402	k__Bacteria;p__Firmicutes;c__Bacilli;o__Bacillales;f__Staphylococcaceae
Burkholderiaceae	8.69883e-05	0.000234351	k__Bacteria;p__Proteobacteria;c__Betaproteobacteria;o__Burkholderiales;f__Burkholderiaceae
Aspergillaceae	0.000192247	0.000110962	k__Eukaryota;p__Ascomycota;c__Eurotiomycetes;o__Eurotiales;f__Aspergillaceae
Listeriaceae	8.83705e-05	0.000174939	k__Bacteria;p__Firmicutes;c__Bacilli;o__Bacillales;f__Listeriaceae
Streptococcaceae	8.16387e-05	0.000169021	k__Bacteria;p__Firmicutes;c__Bacilli;o__Lactobacillales;f__Streptococcaceae
Paenibacillaceae	4.50537e-05	0.000153618	k__Bacteria;p__Firmicutes;c__Bacilli;o__Bacillales;f__Paenibacillaceae
Leptosphaeriaceae	0.000121402	0	k__Eukaryota;p__Ascomycota;c__Dothideomycetes;o__Pleosporales;f__Leptosphaeriaceae
Alteromonadaceae	7.64493e-07	0.000114946	k__Bacteria;p__Proteobacteria;c__Gammaproteobacteria;o__Alteromonadales;f__Alteromonadaceae
Lachnospiraceae	0.000114001	9.24495e-05	k__Bacteria;p__Firmicutes;c__Clostridia;o__Clostridiales;f__Lachnospiraceae
Lactobacillaceae	7.22434e-05	0.00010304	k__Bacteria;p__Firmicutes;c__Bacilli;o__Lactobacillales;f__Lactobacillaceae
Debaryomycetaceae	0.000101285	6.37648e-05	k__Eukaryota;p__Ascomycota;c__Saccharomycetes;o__Saccharomycetales;f__Debaryomycetaceae
Peptostreptococcaceae	6.42352e-05	0.000100378	k__Bacteria;p__Firmicutes;c__Clostridia;o__Clostridiales;f__Peptostreptococcaceae
Ruminococcaceae	9.46485e-05	1.57216e-05	k__Bacteria;p__Firmicutes;c__Clostridia;o__Clostridiales;f__Ruminococcaceae
Chaetomiaceae	8.65113e-05	0	k__Eukaryota;p__Ascomycota;c__Sordariomycetes;o__Sordariales;f__Chaetomiaceae
Acholeplasmataceae	8.26429e-05	8.22351e-05	k__Bacteria;p__Tenericutes;c__Mollicutes;o__Acholeplasmatales;f__Acholeplasmataceae
Carnobacteriaceae	4.30703e-05	7.56239e-05	k__Bacteria;p__Firmicutes;c__Bacilli;o__Lactobacillales;f__Carnobacteriaceae
Microbacteriaceae	7.64493e-08	7.14873e-05	k__Bacteria;p__Actinobacteria;c__Actinobacteria;o__Actinomycetales;f__Microbacteriaceae
Luteoviridae	7.10214e-05	2.21254e-08	k__Viruses;p__Unclassified;c__Unclassified;o__Unclassified;f__Luteoviridae
Mycoplasmataceae	6.69592e-05	1.3614e-05	k__Bacteria;p__Tenericutes;c__Mollicutes;o__Mycoplasmatales;f__Mycoplasmataceae
Campylobacteraceae	2.14058e-06	4.78961e-05	k__Bacteria;p__Proteobacteria;c__Epsilonproteobacteria;o__Campylobacterales;f__Campylobacteraceae
Ustilaginaceae	4.53344e-05	0	k__Eukaryota;p__Basidiomycota;c__Ustilaginomycetes;o__Ustilaginales;f__Ustilaginaceae
Spiroplasmataceae	4.47675e-05	8.68981e-06	k__Bacteria;p__Tenericutes;c__Mollicutes;o__Entomoplasmatales;f__Spiroplasmataceae
Trichocomaceae	4.38819e-05	1.10627e-07	k__Eukaryota;p__Ascomycota;c__Eurotiomycetes;o__Eurotiales;f__Trichocomaceae
Leptotrichiaceae	4.2904e-05	1.34834e-05	k__Bacteria;p__Fusobacteria;c__Fusobacteriia;o__Fusobacteriales;f__Leptotrichiaceae
Unclassified	0	4.25424e-05	k__Bacteria;p__Bacteroidetes;c__Sphingobacteriia;o__Sphingobacteriales;f__Unclassified
Erysipelotrichaceae	4.17083e-05	3.60645e-06	k__Bacteria;p__Firmicutes;c__Erysipelotrichia;o__Erysipelotrichales;f__Erysipelotrichaceae
Unclassified	3.9624e-05	9.51394e-06	k__Bacteria;p__Firmicutes;c__Clostridia;o__Clostridiales;f__Unclassified
Leuconostocaceae	1.99423e-05	3.94217e-05	k__Bacteria;p__Firmicutes;c__Bacilli;o__Lactobacillales;f__Leuconostocaceae
Bradyrhizobiaceae	1.91123e-06	3.92661e-05	k__Bacteria;p__Proteobacteria;c__Alphaproteobacteria;o__Rhizobiales;f__Bradyrhizobiaceae
Siphoviridae	8.40942e-07	3.88011e-05	k__Viruses;p__Unclassified;c__Unclassified;o__Caudovirales;f__Siphoviridae
Rhodobacteraceae	8.40942e-07	3.82282e-05	k__Bacteria;p__Proteobacteria;c__Alphaproteobacteria;o__Rhodobacterales;f__Rhodobacteraceae
Plectosphaerellaceae	3.79861e-05	0	k__Eukaryota;p__Ascomycota;c__Sordariomycetes;o__Glomerellales;f__Plectosphaerellaceae
Metschnikowiaceae	3.74602e-05	2.21254e-08	k__Eukaryota;p__Ascomycota;c__Saccharomycetes;o__Saccharomycetales;f__Metschnikowiaceae
Gordoniaceae	0	3.58211e-05	k__Bacteria;p__Actinobacteria;c__Actinobacteria;o__Actinomycetales;f__Gordoniaceae
Thermoanaerobacteraceae	3.56645e-05	1.63728e-06	k__Bacteria;p__Firmicutes;c__Clostridia;o__Thermoanaerobacterales;f__Thermoanaerobacteraceae
Veillonellaceae	3.53281e-05	2.83568e-05	k__Bacteria;p__Firmicutes;c__Negativicutes;o__Selenomonadales;f__Veillonellaceae
Fusobacteriaceae	3.47251e-05	2.65505e-07	k__Bacteria;p__Fusobacteria;c__Fusobacteriia;o__Fusobacteriales;f__Fusobacteriaceae
Phyllobacteriaceae	0	3.2971e-05	k__Bacteria;p__Proteobacteria;c__Alphaproteobacteria;o__Rhizobiales;f__Phyllobacteriaceae
Punctulariaceae	3.03504e-05	0	k__Eukaryota;p__Basidiomycota;c__Agaricomycetes;o__Corticiales;f__Punctulariaceae
Eubacteriaceae	2.94886e-05	1.91709e-05	k__Bacteria;p__Firmicutes;c__Clostridia;o__Clostridiales;f__Eubacteriaceae
Sphingomonadaceae	0	2.81264e-05	k__Bacteria;p__Proteobacteria;c__Alphaproteobacteria;o__Sphingomonadales;f__Sphingomonadaceae
Unclassified	6.0291e-06	2.80528e-05	k__Bacteria;p__Firmicutes;c__Bacilli;o__Bacillales;f__Unclassified
Pichiaceae	2.68839e-05	0	k__Eukaryota;p__Ascomycota;c__Saccharomycetes;o__Saccharomycetales;f__Pichiaceae
Vibrionaceae	9.47971e-06	2.67247e-05	k__Bacteria;p__Proteobacteria;c__Gammaproteobacteria;o__Vibrionales;f__Vibrionaceae
Orbaceae	9.02102e-06	2.57538e-05	k__Bacteria;p__Proteobacteria;c__Gammaproteobacteria;o__Orbales;f__Orbaceae
Pasteurellaceae	2.52925e-05	2.38778e-05	k__Bacteria;p__Proteobacteria;c__Gammaproteobacteria;o__Pasteurellales;f__Pasteurellaceae
Peptococcaceae	2.48846e-05	1.03503e-05	k__Bacteria;p__Firmicutes;c__Clostridia;o__Clostridiales;f__Peptococcaceae
Sordariaceae	2.46931e-05	0	k__Eukaryota;p__Ascomycota;c__Sordariomycetes;o__Sordariales;f__Sordariaceae
Halobacteriaceae	1.29964e-06	2.46005e-05	k__Archaea;p__Euryarchaeota;c__Halobacteria;o__Halobacteriales;f__Halobacteriaceae
Corynebacteriaceae	1.14674e-06	2.37268e-05	k__Bacteria;p__Actinobacteria;c__Actinobacteria;o__Actinomycetales;f__Corynebacteriaceae
Saprospiraceae	0	2.25865e-05	k__Bacteria;p__Bacteroidetes;c__Sphingobacteriia;o__Sphingobacteriales;f__Saprospiraceae
Pseudoalteromonadaceae	2.23923e-05	1.54878e-07	k__Bacteria;p__Proteobacteria;c__Gammaproteobacteria;o__Alteromonadales;f__Pseudoalteromonadaceae
Streptomycetaceae	1.35315e-05	2.17242e-05	k__Bacteria;p__Actinobacteria;c__Actinobacteria;o__Actinomycetales;f__Streptomycetaceae
Herpotrichiellaceae	2.11758e-05	0	k__Eukaryota;p__Ascomycota;c__Eurotiomycetes;o__Chaetothyriales;f__Herpotrichiellaceae
Stereaceae	2.04884e-05	0	k__Eukaryota;p__Basidiomycota;c__Agaricomycetes;o__Russulales;f__Stereaceae
Spirochaetaceae	2.02169e-05	2.85418e-06	k__Bacteria;p__Spirochaetes;c__Spirochaetia;o__Spirochaetales;f__Spirochaetaceae
Methanococcaceae	2.36993e-06	1.98593e-05	k__Archaea;p__Euryarchaeota;c__Methanococci;o__Methanococcales;f__Methanococcaceae
Cyclobacteriaceae	0	1.92261e-05	k__Bacteria;p__Bacteroidetes;c__Cytophagia;o__Cytophagales;f__Cyclobacteriaceae
Sclerotiniaceae	1.802e-05	0	k__Eukaryota;p__Ascomycota;c__Leotiomycetes;o__Helotiales;f__Sclerotiniaceae
Ophiocordycipitaceae	1.79656e-05	0	k__Eukaryota;p__Ascomycota;c__Sordariomycetes;o__Hypocreales;f__Ophiocordycipitaceae
Xanthobacteraceae	0	1.69399e-05	k__Bacteria;p__Proteobacteria;c__Alphaproteobacteria;o__Rhizobiales;f__Xanthobacteraceae
Pucciniaceae	1.66659e-05	0	k__Eukaryota;p__Basidiomycota;c__Unclassified;o__Pucciniales;f__Pucciniaceae
Unclassified	1.62348e-05	4.02099e-06	k__Bacteria;p__Proteobacteria;c__Epsilonproteobacteria;o__Unclassified;f__Unclassified
Chlorobiaceae	0	1.56427e-05	k__Bacteria;p__Chlorobi;c__Chlorobia;o__Chlorobiales;f__Chlorobiaceae
Nostocaceae	1.52134e-05	1.68153e-06	k__Bacteria;p__Cyanobacteria;c__Unclassified;o__Nostocales;f__Nostocaceae
Unclassified	4.46647e-06	1.48802e-05	k__Bacteria;p__Tenericutes;c__Mollicutes;o__Unclassified;f__Unclassified
Oxalobacteraceae	0	1.39612e-05	k__Bacteria;p__Proteobacteria;c__Betaproteobacteria;o__Burkholderiales;f__Oxalobacteraceae
Thermoanaerobacterales Family III. Incertae Sedis	1.37401e-05	8.64981e-06	k__Bacteria;p__Firmicutes;c__Clostridia;o__Thermoanaerobacterales;f__Thermoanaerobacterales Family III. Incertae Sedis
Rhodospirillaceae	0	1.36514e-05	k__Bacteria;p__Proteobacteria;c__Alphaproteobacteria;o__Rhodospirillales;f__Rhodospirillaceae
Hyphomonadaceae	2.28431e-06	1.20985e-05	k__Bacteria;p__Proteobacteria;c__Alphaproteobacteria;o__Rhodobacterales;f__Hyphomonadaceae
Halanaerobiaceae	2.32895e-06	1.19253e-05	k__Bacteria;p__Firmicutes;c__Clostridia;o__Halanaerobiales;f__Halanaerobiaceae
Chromatiaceae	1.18631e-05	4.63944e-06	k__Bacteria;p__Proteobacteria;c__Gammaproteobacteria;o__Chromatiales;f__Chromatiaceae
Puniceicoccaceae	1.18496e-05	0	k__Bacteria;p__Verrucomicrobia;c__Opitutae;o__Puniceicoccales;f__Puniceicoccaceae
Chromobacteriaceae	0	1.1746e-05	k__Bacteria;p__Proteobacteria;c__Betaproteobacteria;o__Neisseriales;f__Chromobacteriaceae
Mycobacteriaceae	1.91123e-06	1.17044e-05	k__Bacteria;p__Actinobacteria;c__Actinobacteria;o__Actinomycetales;f__Mycobacteriaceae
Pseudonocardiaceae	1.75833e-06	1.16351e-05	k__Bacteria;p__Actinobacteria;c__Actinobacteria;o__Actinomycetales;f__Pseudonocardiaceae
Herpesviridae	9.54882e-06	1.13881e-05	k__Viruses;p__Unclassified;c__Unclassified;o__Herpesvirales;f__Herpesviridae
Nocardioidaceae	1.08558e-05	2.25679e-06	k__Bacteria;p__Actinobacteria;c__Actinobacteria;o__Actinomycetales;f__Nocardioidaceae
Nectriaceae	1.08558e-05	5.97387e-07	k__Eukaryota;p__Ascomycota;c__Sordariomycetes;o__Hypocreales;f__Nectriaceae
Nakamurellaceae	1.07029e-05	3.09756e-07	k__Bacteria;p__Actinobacteria;c__Actinobacteria;o__Actinomycetales;f__Nakamurellaceae
Caldisericaceae	0	1.04165e-05	k__Bacteria;p__Caldiserica;c__Caldisericia;o__Caldisericales;f__Caldisericaceae
Cytophagaceae	0	1.0354e-05	k__Bacteria;p__Bacteroidetes;c__Cytophagia;o__Cytophagales;f__Cytophagaceae
Bartonellaceae	9.86196e-06	9.26684e-06	k__Bacteria;p__Proteobacteria;c__Alphaproteobacteria;o__Rhizobiales;f__Bartonellaceae
Nocardiaceae	1.60544e-06	9.40331e-06	k__Bacteria;p__Actinobacteria;c__Actinobacteria;o__Actinomycetales;f__Nocardiaceae
Unclassified	0	9.40243e-06	k__Bacteria;p__Proteobacteria;c__Betaproteobacteria;o__Burkholderiales;f__Unclassified
Hahellaceae	9.39531e-06	7.43379e-06	k__Bacteria;p__Proteobacteria;c__Gammaproteobacteria;o__Oceanospirillales;f__Hahellaceae
Dipodascaceae	9.32682e-06	0	k__Eukaryota;p__Ascomycota;c__Saccharomycetes;o__Saccharomycetales;f__Dipodascaceae
Rhodocyclaceae	2.59928e-06	9.27056e-06	k__Bacteria;p__Proteobacteria;c__Betaproteobacteria;o__Rhodocyclales;f__Rhodocyclaceae
Cellulomonadaceae	0	9.11568e-06	k__Bacteria;p__Actinobacteria;c__Actinobacteria;o__Actinomycetales;f__Cellulomonadaceae
Micrococcaceae	0	8.80592e-06	k__Bacteria;p__Actinobacteria;c__Actinobacteria;o__Actinomycetales;f__Micrococcaceae
Conexibacteraceae	0	8.80592e-06	k__Bacteria;p__Actinobacteria;c__Actinobacteria;o__Solirubrobacterales;f__Conexibacteraceae
Acetobacteraceae	0	8.45103e-06	k__Bacteria;p__Proteobacteria;c__Alphaproteobacteria;o__Rhodospirillales;f__Acetobacteraceae
Desulfurobacteriaceae	0	8.40731e-06	k__Bacteria;p__Aquificae;c__Aquificae;o__Desulfurobacteriales;f__Desulfurobacteriaceae
Pleosporaceae	7.64493e-06	0	k__Eukaryota;p__Ascomycota;c__Dothideomycetes;o__Pleosporales;f__Pleosporaceae
Coriobacteriaceae	0	7.48035e-06	k__Bacteria;p__Actinobacteria;c__Actinobacteria;o__Coriobacteriales;f__Coriobacteriaceae
Unclassified	0	7.4545e-06	k__Bacteria;p__Proteobacteria;c__Gammaproteobacteria;o__Unclassified;f__Unclassified
Retroviridae	0	7.30016e-06	k__Viruses;p__Unclassified;c__Unclassified;o__Unclassified;f__Retroviridae
Unclassified	7.64493e-08	7.14492e-06	k__Bacteria;p__Acidobacteria;c__Unclassified;o__Unclassified;f__Unclassified
Shewanellaceae	1.52899e-07	7.05802e-06	k__Bacteria;p__Proteobacteria;c__Gammaproteobacteria;o__Alteromonadales;f__Shewanellaceae
Methylobacteriaceae	0	7.03554e-06	k__Bacteria;p__Proteobacteria;c__Alphaproteobacteria;o__Rhizobiales;f__Methylobacteriaceae
Dictyoglomaceae	5.04565e-06	6.74826e-06	k__Bacteria;p__Dictyoglomi;c__Dictyoglomia;o__Dictyoglomales;f__Dictyoglomaceae
Oceanospirillaceae	0	6.32504e-06	k__Bacteria;p__Proteobacteria;c__Gammaproteobacteria;o__Oceanospirillales;f__Oceanospirillaceae
Rivulariaceae	6.11594e-06	8.85018e-08	k__Bacteria;p__Cyanobacteria;c__Unclassified;o__Nostocales;f__Rivulariaceae
Micromonosporaceae	0	6.10662e-06	k__Bacteria;p__Actinobacteria;c__Actinobacteria;o__Actinomycetales;f__Micromonosporaceae
Aeromonadaceae	0	6.1029e-06	k__Bacteria;p__Proteobacteria;c__Gammaproteobacteria;o__Aeromonadales;f__Aeromonadaceae
Halobacteroidaceae	4.58696e-07	5.35312e-06	k__Bacteria;p__Firmicutes;c__Clostridia;o__Halanaerobiales;f__Halobacteroidaceae
Bifidobacteriaceae	0	5.17735e-06	k__Bacteria;p__Actinobacteria;c__Actinobacteria;o__Bifidobacteriales;f__Bifidobacteriaceae
Picobirnaviridae	0	4.99911e-06	k__Viruses;p__Unclassified;c__Unclassified;o__Unclassified;f__Picobirnaviridae
Entomoplasmataceae	4.73986e-06	0	k__Bacteria;p__Tenericutes;c__Mollicutes;o__Entomoplasmatales;f__Entomoplasmataceae
Nautiliaceae	4.51051e-06	1.32753e-07	k__Bacteria;p__Proteobacteria;c__Epsilonproteobacteria;o__Nautiliales;f__Nautiliaceae
Magnaporthaceae	4.51051e-06	0	k__Eukaryota;p__Ascomycota;c__Sordariomycetes;o__Magnaporthales;f__Magnaporthaceae
Deinococcaceae	0	4.50934e-06	k__Bacteria;p__Deinococcus-Thermus;c__Deinococci;o__Deinococcales;f__Deinococcaceae
Unclassified	0	4.46898e-06	k__Bacteria;p__Proteobacteria;c__Alphaproteobacteria;o__Unclassified;f__Unclassified
Bacteroidaceae	0	4.44721e-06	k__Bacteria;p__Bacteroidetes;c__Bacteroidia;o__Bacteroidales;f__Bacteroidaceae
Hyphomicrobiaceae	0	4.40296e-06	k__Bacteria;p__Proteobacteria;c__Alphaproteobacteria;o__Rhizobiales;f__Hyphomicrobiaceae
Hypocreaceae	4.28116e-06	0	k__Eukaryota;p__Ascomycota;c__Sordariomycetes;o__Hypocreales;f__Hypocreaceae
Geodermatophilaceae	0	4.20383e-06	k__Bacteria;p__Actinobacteria;c__Actinobacteria;o__Actinomycetales;f__Geodermatophilaceae
Propionibacteriaceae	0	4.07108e-06	k__Bacteria;p__Actinobacteria;c__Actinobacteria;o__Actinomycetales;f__Propionibacteriaceae
Glomerellaceae	4.05181e-06	0	k__Eukaryota;p__Ascomycota;c__Sordariomycetes;o__Glomerellales;f__Glomerellaceae
Dermabacteraceae	0	3.93833e-06	k__Bacteria;p__Actinobacteria;c__Actinobacteria;o__Actinomycetales;f__Dermabacteraceae
Promicromonosporaceae	0	3.9162e-06	k__Bacteria;p__Actinobacteria;c__Actinobacteria;o__Actinomycetales;f__Promicromonosporaceae
Arthrodermataceae	3.82247e-06	0	k__Eukaryota;p__Ascomycota;c__Eurotiomycetes;o__Onygenales;f__Arthrodermataceae
Caulobacteraceae	0	3.71654e-06	k__Bacteria;p__Proteobacteria;c__Alphaproteobacteria;o__Caulobacterales;f__Caulobacteraceae
Blattabacteriaceae	0	3.6507e-06	k__Bacteria;p__Bacteroidetes;c__Flavobacteriia;o__Flavobacteriales;f__Blattabacteriaceae
Planococcaceae	7.64493e-07	3.27403e-06	k__Bacteria;p__Firmicutes;c__Bacilli;o__Bacillales;f__Planococcaceae
Frankiaceae	2.29348e-06	3.18606e-06	k__Bacteria;p__Actinobacteria;c__Actinobacteria;o__Actinomycetales;f__Frankiaceae
Methanobacteriaceae	3.13442e-06	2.21254e-08	k__Archaea;p__Euryarchaeota;c__Methanobacteria;o__Methanobacteriales;f__Methanobacteriaceae
Coriolaceae	2.98152e-06	0	k__Eukaryota;p__Basidiomycota;c__Agaricomycetes;o__Polyporales;f__Coriolaceae
Tuberaceae	2.75218e-06	0	k__Eukaryota;p__Ascomycota;c__Pezizomycetes;o__Pezizales;f__Tuberaceae
Sanguibacteraceae	0	2.6993e-06	k__Bacteria;p__Actinobacteria;c__Actinobacteria;o__Actinomycetales;f__Sanguibacteraceae
Lasiosphaeriaceae	2.67573e-06	0	k__Eukaryota;p__Ascomycota;c__Sordariomycetes;o__Sordariales;f__Lasiosphaeriaceae
Mimiviridae	2.67573e-06	0	k__Viruses;p__Unclassified;c__Unclassified;o__Unclassified;f__Mimiviridae
Prevotellaceae	0	2.5223e-06	k__Bacteria;p__Bacteroidetes;c__Bacteroidia;o__Bacteroidales;f__Prevotellaceae
Tremellaceae	1.75833e-06	2.5223e-06	k__Eukaryota;p__Basidiomycota;c__Tremellomycetes;o__Tremellales;f__Tremellaceae
Deferribacteraceae	0	2.47805e-06	k__Bacteria;p__Deferribacteres;c__Deferribacteres;o__Deferribacterales;f__Deferribacteraceae
Clostridiales Family XI. Incertae Sedis	0	2.47805e-06	k__Bacteria;p__Firmicutes;c__Clostridia;o__Clostridiales;f__Clostridiales Family XI. Incertae Sedis
Dermacoccaceae	0	2.32317e-06	k__Bacteria;p__Actinobacteria;c__Actinobacteria;o__Actinomycetales;f__Dermacoccaceae
Nocardiopsaceae	1.29964e-06	2.25679e-06	k__Bacteria;p__Actinobacteria;c__Actinobacteria;o__Actinomycetales;f__Nocardiopsaceae
Desulfovibrionaceae	0	2.16776e-06	k__Bacteria;p__Proteobacteria;c__Deltaproteobacteria;o__Desulfovibrionales;f__Desulfovibrionaceae
Alcanivoracaceae	0	2.14404e-06	k__Bacteria;p__Proteobacteria;c__Gammaproteobacteria;o__Oceanospirillales;f__Alcanivoracaceae
Cordycipitaceae	2.06413e-06	0	k__Eukaryota;p__Ascomycota;c__Sordariomycetes;o__Hypocreales;f__Cordycipitaceae
Thermomonosporaceae	0	1.94704e-06	k__Bacteria;p__Actinobacteria;c__Actinobacteria;o__Actinomycetales;f__Thermomonosporaceae
Unclassified	1.91123e-06	0	k__Eukaryota;p__Basidiomycota;c__Unclassified;o__Sporidiobolales;f__Unclassified
Helicobacteraceae	0	1.85854e-06	k__Bacteria;p__Proteobacteria;c__Epsilonproteobacteria;o__Campylobacterales;f__Helicobacteraceae
Auriculariaceae	1.83478e-06	0	k__Eukaryota;p__Basidiomycota;c__Agaricomycetes;o__Auriculariales;f__Auriculariaceae
Schizophyllaceae	1.68188e-06	0	k__Eukaryota;p__Basidiomycota;c__Agaricomycetes;o__Agaricales;f__Schizophyllaceae
Pelobacteraceae	1.52899e-06	0	k__Bacteria;p__Proteobacteria;c__Deltaproteobacteria;o__Desulfuromonadales;f__Pelobacteraceae
Brachyspiraceae	0	1.46028e-06	k__Bacteria;p__Spirochaetes;c__Spirochaetia;o__Spirochaetales;f__Brachyspiraceae
Coniophoraceae	0	1.46028e-06	k__Eukaryota;p__Basidiomycota;c__Agaricomycetes;o__Boletales;f__Coniophoraceae
Unclassified	1.45254e-06	0	k__Eukaryota;p__Chytridiomycota;c__Chytridiomycetes;o__Rhizophydiales;f__Unclassified
Cystobacteraceae	6.88044e-07	1.43815e-06	k__Bacteria;p__Proteobacteria;c__Deltaproteobacteria;o__Myxococcales;f__Cystobacteraceae
Unclassified	1.37609e-06	6.63763e-08	k__Bacteria;p__Cyanobacteria;c__Unclassified;o__Unclassified;f__Unclassified
Beutenbergiaceae	0	1.37178e-06	k__Bacteria;p__Actinobacteria;c__Actinobacteria;o__Actinomycetales;f__Beutenbergiaceae
Kineosporiaceae	0	1.37178e-06	k__Bacteria;p__Actinobacteria;c__Actinobacteria;o__Actinomycetales;f__Kineosporiaceae
Francisellaceae	3.05797e-07	1.37178e-06	k__Bacteria;p__Proteobacteria;c__Gammaproteobacteria;o__Thiotrichales;f__Francisellaceae
Acidobacteriaceae	0	1.32753e-06	k__Bacteria;p__Acidobacteria;c__Acidobacteriia;o__Acidobacteriales;f__Acidobacteriaceae
Beijerinckiaceae	0	1.32753e-06	k__Bacteria;p__Proteobacteria;c__Alphaproteobacteria;o__Rhizobiales;f__Beijerinckiaceae
Botryosphaeriaceae	0	1.32753e-06	k__Eukaryota;p__Ascomycota;c__Dothideomycetes;o__Botryosphaeriales;f__Botryosphaeriaceae
Planctomycetaceae	1.29964e-06	0	k__Bacteria;p__Planctomycetes;c__Planctomycetia;o__Planctomycetales;f__Planctomycetaceae
Ectothiorhodospiraceae	0	1.28328e-06	k__Bacteria;p__Proteobacteria;c__Gammaproteobacteria;o__Chromatiales;f__Ectothiorhodospiraceae
Porphyromonadaceae	0	1.26115e-06	k__Bacteria;p__Bacteroidetes;c__Bacteroidia;o__Bacteroidales;f__Porphyromonadaceae
Brevibacteriaceae	0	1.23902e-06	k__Bacteria;p__Actinobacteria;c__Actinobacteria;o__Actinomycetales;f__Brevibacteriaceae
Syntrophomonadaceae	1.22319e-06	2.21254e-08	k__Bacteria;p__Firmicutes;c__Clostridia;o__Clostridiales;f__Syntrophomonadaceae
Clostridiales Family XVII. Incertae Sedis	1.14674e-06	0	k__Bacteria;p__Firmicutes;c__Clostridia;o__Clostridiales;f__Clostridiales Family XVII. Incertae Sedis
Catenulisporaceae	0	1.08415e-06	k__Bacteria;p__Actinobacteria;c__Actinobacteria;o__Actinomycetales;f__Catenulisporaceae
Rikenellaceae	0	1.01777e-06	k__Bacteria;p__Bacteroidetes;c__Bacteroidia;o__Bacteroidales;f__Rikenellaceae
Clavicipitaceae	9.93841e-07	0	k__Eukaryota;p__Ascomycota;c__Sordariomycetes;o__Hypocreales;f__Clavicipitaceae
Roseiflexaceae	0	9.51394e-07	k__Bacteria;p__Chloroflexi;c__Chloroflexia;o__Chloroflexales;f__Roseiflexaceae
Mucoraceae	9.17392e-07	0	k__Eukaryota;p__Unclassified;c__Unclassified;o__Mucorales;f__Mucoraceae
Mycosphaerellaceae	7.64493e-07	0	k__Eukaryota;p__Ascomycota;c__Dothideomycetes;o__Capnodiales;f__Mycosphaerellaceae
Verrucariaceae	6.88044e-07	0	k__Eukaryota;p__Ascomycota;c__Eurotiomycetes;o__Verrucariales;f__Verrucariaceae
Rhodothermaceae	0	6.41638e-07	k__Bacteria;p__Bacteroidetes;c__Unclassified;o__Bacteroidetes Order II. Incertae sedis;f__Rhodothermaceae
Nitrosomonadaceae	0	6.41638e-07	k__Bacteria;p__Proteobacteria;c__Betaproteobacteria;o__Nitrosomonadales;f__Nitrosomonadaceae
Halomonadaceae	0	6.41638e-07	k__Bacteria;p__Proteobacteria;c__Gammaproteobacteria;o__Oceanospirillales;f__Halomonadaceae
Neisseriaceae	0	5.75261e-07	k__Bacteria;p__Proteobacteria;c__Betaproteobacteria;o__Neisseriales;f__Neisseriaceae
Phycodnaviridae	0	5.53136e-07	k__Viruses;p__Unclassified;c__Unclassified;o__Unclassified;f__Phycodnaviridae
Unclassified	0	4.8676e-07	k__Bacteria;p__Gemmatimonadetes;c__Gemmatimonadetes;o__Unclassified;f__Unclassified
Intrasporangiaceae	0	4.64634e-07	k__Bacteria;p__Actinobacteria;c__Actinobacteria;o__Actinomycetales;f__Intrasporangiaceae
Unclassified	4.58696e-07	0	k__Archaea;p__Thaumarchaeota;c__Unclassified;o__Unclassified;f__Unclassified
Cunninghamellaceae	0	4.42509e-07	k__Eukaryota;p__Unclassified;c__Unclassified;o__Mucorales;f__Cunninghamellaceae
Unclassified	0	3.31882e-07	k__Eukaryota;p__Ascomycota;c__Eurotiomycetes;o__Onygenales;f__Unclassified
Myxococcaceae	0	3.09756e-07	k__Bacteria;p__Proteobacteria;c__Deltaproteobacteria;o__Myxococcales;f__Myxococcaceae
Unclassified	0	3.09756e-07	k__Viruses;p__Unclassified;c__Unclassified;o__Unclassified;f__Unclassified
Erythrobacteraceae	0	2.65505e-07	k__Bacteria;p__Proteobacteria;c__Alphaproteobacteria;o__Sphingomonadales;f__Erythrobacteraceae
Unclassified	0	2.4338e-07	k__Bacteria;p__Proteobacteria;c__Betaproteobacteria;o__Unclassified;f__Unclassified
Diatrypaceae	0	2.4338e-07	k__Eukaryota;p__Ascomycota;c__Sordariomycetes;o__Xylariales;f__Diatrypaceae
Actinomycetaceae	0	1.99129e-07	k__Bacteria;p__Actinobacteria;c__Actinobacteria;o__Actinomycetales;f__Actinomycetaceae
Others	0.138535	0.370377	Others

## Sheet: Genus
Taxonomy	Sl-tar	Sl-art
Pseudomonas	0.000470895	0.266585	k__Bacteria;p__Proteobacteria;c__Gammaproteobacteria;o__Pseudomonadales;f__Pseudomonadaceae;g__Pseudomonas
Enterococcus	0.0139323	0.0153768	k__Bacteria;p__Firmicutes;c__Bacilli;o__Lactobacillales;f__Enterococcaceae;g__Enterococcus
Acinetobacter	6.04e-06	0.00333802	k__Bacteria;p__Proteobacteria;c__Gammaproteobacteria;o__Pseudomonadales;f__Moraxellaceae;g__Acinetobacter
Stenotrophomonas	2.25e-06	0.00196702	k__Bacteria;p__Proteobacteria;c__Gammaproteobacteria;o__Xanthomonadales;f__Xanthomonadaceae;g__Stenotrophomonas
Sphingobacterium	2.06e-06	0.00112475	k__Bacteria;p__Bacteroidetes;c__Sphingobacteriia;o__Sphingobacteriales;f__Sphingobacteriaceae;g__Sphingobacterium
Providencia	9.94e-07	0.000880936	k__Bacteria;p__Proteobacteria;c__Gammaproteobacteria;o__Enterobacteriales;f__Enterobacteriaceae;g__Providencia
Bacillus	0.000441788	0.000804567	k__Bacteria;p__Firmicutes;c__Bacilli;o__Bacillales;f__Bacillaceae;g__Bacillus
Serratia	1.15e-06	0.000791749	k__Bacteria;p__Proteobacteria;c__Gammaproteobacteria;o__Enterobacteriales;f__Enterobacteriaceae;g__Serratia
Comamonas	8.41e-07	0.000461994	k__Bacteria;p__Proteobacteria;c__Betaproteobacteria;o__Burkholderiales;f__Comamonadaceae;g__Comamonas
Clostridium	0.000411707	0.000407828	k__Bacteria;p__Firmicutes;c__Clostridia;o__Clostridiales;f__Clostridiaceae;g__Clostridium
Cycloclasticus	6.12e-07	0.000401915	k__Bacteria;p__Proteobacteria;c__Gammaproteobacteria;o__Thiotrichales;f__Piscirickettsiaceae;g__Cycloclasticus
Salmonella	6.88e-07	0.000396322	k__Bacteria;p__Proteobacteria;c__Gammaproteobacteria;o__Enterobacteriales;f__Enterobacteriaceae;g__Salmonella
Klebsiella	0.000535325	0.000376718	k__Bacteria;p__Proteobacteria;c__Gammaproteobacteria;o__Enterobacteriales;f__Enterobacteriaceae;g__Klebsiella
Bordetella	1.38e-06	0.000346682	k__Bacteria;p__Proteobacteria;c__Betaproteobacteria;o__Burkholderiales;f__Alcaligenaceae;g__Bordetella
Unclassified	3.19e-05	0.000271344	k__Viruses;p__Unclassified;c__Unclassified;o__Caudovirales;f__Myoviridae;g__Unclassified
Methylobacillus	1.53e-07	0.000264686	k__Bacteria;p__Proteobacteria;c__Betaproteobacteria;o__Methylophilales;f__Methylophilaceae;g__Methylobacillus
Ochrobactrum	1.53e-07	0.000263901	k__Bacteria;p__Proteobacteria;c__Alphaproteobacteria;o__Rhizobiales;f__Brucellaceae;g__Ochrobactrum
Brucella	4.59e-07	0.000241564	k__Bacteria;p__Proteobacteria;c__Alphaproteobacteria;o__Rhizobiales;f__Brucellaceae;g__Brucella
Staphylococcus	0.000185806	0.00022737	k__Bacteria;p__Firmicutes;c__Bacilli;o__Bacillales;f__Staphylococcaceae;g__Staphylococcus
Erwinia	5.35e-07	0.000203367	k__Bacteria;p__Proteobacteria;c__Gammaproteobacteria;o__Enterobacteriales;f__Enterobacteriaceae;g__Erwinia
Listeria	8.84e-05	0.000174944	k__Bacteria;p__Firmicutes;c__Bacilli;o__Bacillales;f__Listeriaceae;g__Listeria
Escherichia	1.38e-05	0.000156588	k__Bacteria;p__Proteobacteria;c__Gammaproteobacteria;o__Enterobacteriales;f__Enterobacteriaceae;g__Escherichia
Paenibacillus	4.23e-05	0.000140482	k__Bacteria;p__Firmicutes;c__Bacilli;o__Bacillales;f__Paenibacillaceae;g__Paenibacillus
Amphibacillus	4.08e-06	0.000135822	k__Bacteria;p__Firmicutes;c__Bacilli;o__Bacillales;f__Bacillaceae;g__Amphibacillus
Enterobacter	1.13e-05	0.000131302	k__Bacteria;p__Proteobacteria;c__Gammaproteobacteria;o__Enterobacteriales;f__Enterobacteriaceae;g__Enterobacter
Achromobacter	0	0.000128531	k__Bacteria;p__Proteobacteria;c__Betaproteobacteria;o__Burkholderiales;f__Alcaligenaceae;g__Achromobacter
Flavobacterium	1.24e-05	0.000128067	k__Bacteria;p__Bacteroidetes;c__Flavobacteriia;o__Flavobacteriales;f__Flavobacteriaceae;g__Flavobacterium
Delftia	0	0.000127578	k__Bacteria;p__Proteobacteria;c__Betaproteobacteria;o__Burkholderiales;f__Comamonadaceae;g__Delftia
Basilea	6.12e-07	0.000117542	k__Bacteria;p__Proteobacteria;c__Betaproteobacteria;o__Burkholderiales;f__Alcaligenaceae;g__Basilea
Proteus	1.53e-07	0.000115377	k__Bacteria;p__Proteobacteria;c__Gammaproteobacteria;o__Enterobacteriales;f__Enterobacteriaceae;g__Proteus
Streptococcus	4.9e-05	0.000110291	k__Bacteria;p__Firmicutes;c__Bacilli;o__Lactobacillales;f__Streptococcaceae;g__Streptococcus
Alteromonas	3.06e-07	0.000101785	k__Bacteria;p__Proteobacteria;c__Gammaproteobacteria;o__Alteromonadales;f__Alteromonadaceae;g__Alteromonas
Lactobacillus	5.57e-05	9.54e-05	k__Bacteria;p__Firmicutes;c__Bacilli;o__Lactobacillales;f__Lactobacillaceae;g__Lactobacillus
Ralstonia	8.03e-05	9.49e-05	k__Bacteria;p__Proteobacteria;c__Betaproteobacteria;o__Burkholderiales;f__Burkholderiaceae;g__Ralstonia
Aspergillus	9.25e-06	8.9e-05	k__Eukaryota;p__Ascomycota;c__Eurotiomycetes;o__Eurotiales;f__Aspergillaceae;g__Aspergillus
Acholeplasma	8.25e-05	7.98e-05	k__Bacteria;p__Tenericutes;c__Mollicutes;o__Acholeplasmatales;f__Acholeplasmataceae;g__Acholeplasma
Carnobacterium	4.31e-05	7.56e-05	k__Bacteria;p__Firmicutes;c__Bacilli;o__Lactobacillales;f__Carnobacteriaceae;g__Carnobacterium
Burkholderia	5.89e-06	7.54e-05	k__Bacteria;p__Proteobacteria;c__Betaproteobacteria;o__Burkholderiales;f__Burkholderiaceae;g__Burkholderia
Peptoclostridium	6.42e-05	6.75e-05	k__Bacteria;p__Firmicutes;c__Clostridia;o__Clostridiales;f__Peptostreptococcaceae;g__Peptoclostridium
Xanthomonas	1.53e-07	6.56e-05	k__Bacteria;p__Proteobacteria;c__Gammaproteobacteria;o__Xanthomonadales;f__Xanthomonadaceae;g__Xanthomonas
Candida	7.02e-05	6.38e-05	k__Eukaryota;p__Ascomycota;c__Saccharomycetes;o__Saccharomycetales;f__Debaryomycetaceae;g__Candida
Lysinibacillus	2.34e-05	6.27e-05	k__Bacteria;p__Firmicutes;c__Bacilli;o__Bacillales;f__Bacillaceae;g__Lysinibacillus
Pseudoxanthomonas	1.22e-06	6.05e-05	k__Bacteria;p__Proteobacteria;c__Gammaproteobacteria;o__Xanthomonadales;f__Xanthomonadaceae;g__Pseudoxanthomonas
Rhizobium	1.53e-06	4.62e-05	k__Bacteria;p__Proteobacteria;c__Alphaproteobacteria;o__Rhizobiales;f__Rhizobiaceae;g__Rhizobium
Acidovorax	1.53e-07	4.53e-05	k__Bacteria;p__Proteobacteria;c__Betaproteobacteria;o__Burkholderiales;f__Comamonadaceae;g__Acidovorax
Pedobacter	3.06e-07	4.48e-05	k__Bacteria;p__Bacteroidetes;c__Sphingobacteriia;o__Sphingobacteriales;f__Sphingobacteriaceae;g__Pedobacter
Yersinia	0	4.44e-05	k__Bacteria;p__Proteobacteria;c__Gammaproteobacteria;o__Enterobacteriales;f__Enterobacteriaceae;g__Yersinia
Arcobacter	0	4.42e-05	k__Bacteria;p__Proteobacteria;c__Epsilonproteobacteria;o__Campylobacterales;f__Campylobacteraceae;g__Arcobacter
Agrobacterium	7.64e-08	4.36e-05	k__Bacteria;p__Proteobacteria;c__Alphaproteobacteria;o__Rhizobiales;f__Rhizobiaceae;g__Agrobacterium
Advenella	0	4.04e-05	k__Bacteria;p__Proteobacteria;c__Betaproteobacteria;o__Burkholderiales;f__Alcaligenaceae;g__Advenella
Pantoea	0	3.98e-05	k__Bacteria;p__Proteobacteria;c__Gammaproteobacteria;o__Enterobacteriales;f__Enterobacteriaceae;g__Pantoea
Unclassified	8.41e-07	3.88e-05	k__Viruses;p__Unclassified;c__Unclassified;o__Caudovirales;f__Siphoviridae;g__Unclassified
Variovorax	1.91e-06	3.78e-05	k__Bacteria;p__Proteobacteria;c__Betaproteobacteria;o__Burkholderiales;f__Comamonadaceae;g__Variovorax
Gordonia	0	3.58e-05	k__Bacteria;p__Actinobacteria;c__Actinobacteria;o__Actinomycetales;f__Gordoniaceae;g__Gordonia
Filifactor	0	3.29e-05	k__Bacteria;p__Firmicutes;c__Clostridia;o__Clostridiales;f__Peptostreptococcaceae;g__Filifactor
Ensifer	7.64e-08	3.22e-05	k__Bacteria;p__Proteobacteria;c__Alphaproteobacteria;o__Rhizobiales;f__Rhizobiaceae;g__Ensifer
Mesorhizobium	0	3.04e-05	k__Bacteria;p__Proteobacteria;c__Alphaproteobacteria;o__Rhizobiales;f__Phyllobacteriaceae;g__Mesorhizobium
Microbacterium	0	2.96e-05	k__Bacteria;p__Actinobacteria;c__Actinobacteria;o__Actinomycetales;f__Microbacteriaceae;g__Microbacterium
Lachnoclostridium	8.16e-05	2.95e-05	k__Bacteria;p__Firmicutes;c__Clostridia;o__Clostridiales;f__Lachnospiraceae;g__Lachnoclostridium
Leuconostoc	1.04e-05	2.89e-05	k__Bacteria;p__Firmicutes;c__Bacilli;o__Lactobacillales;f__Leuconostocaceae;g__Leuconostoc
Sinorhizobium	0	2.84e-05	k__Bacteria;p__Proteobacteria;c__Alphaproteobacteria;o__Rhizobiales;f__Rhizobiaceae;g__Sinorhizobium
Exiguobacterium	6.03e-06	2.81e-05	k__Bacteria;p__Firmicutes;c__Bacilli;o__Bacillales;f__Unclassified;g__Exiguobacterium
Paracoccus	0	2.74e-05	k__Bacteria;p__Proteobacteria;c__Alphaproteobacteria;o__Rhodobacterales;f__Rhodobacteraceae;g__Paracoccus
Gilliamella	9.02e-06	2.58e-05	k__Bacteria;p__Proteobacteria;c__Gammaproteobacteria;o__Orbales;f__Orbaceae;g__Gilliamella
Cupriavidus	6.88e-07	2.52e-05	k__Bacteria;p__Proteobacteria;c__Betaproteobacteria;o__Burkholderiales;f__Burkholderiaceae;g__Cupriavidus
Elizabethkingia	0	2.51e-05	k__Bacteria;p__Bacteroidetes;c__Flavobacteriia;o__Flavobacteriales;f__Flavobacteriaceae;g__Elizabethkingia
Bradyrhizobium	1.76e-06	2.44e-05	k__Bacteria;p__Proteobacteria;c__Alphaproteobacteria;o__Rhizobiales;f__Bradyrhizobiaceae;g__Bradyrhizobium
Corynebacterium	1.15e-06	2.37e-05	k__Bacteria;p__Actinobacteria;c__Actinobacteria;o__Actinomycetales;f__Corynebacteriaceae;g__Corynebacterium
Candidatus Arthromitus	7.64e-08	2.36e-05	k__Bacteria;p__Firmicutes;c__Clostridia;o__Clostridiales;f__Clostridiaceae;g__Candidatus Arthromitus
Dyella	1.53e-07	2.35e-05	k__Bacteria;p__Proteobacteria;c__Gammaproteobacteria;o__Xanthomonadales;f__Xanthomonadaceae;g__Dyella
Haloferax	0	2.33e-05	k__Archaea;p__Euryarchaeota;c__Halobacteria;o__Halobacteriales;f__Halobacteriaceae;g__Haloferax
Sphingomonas	0	2.29e-05	k__Bacteria;p__Proteobacteria;c__Alphaproteobacteria;o__Sphingomonadales;f__Sphingomonadaceae;g__Sphingomonas
Haliscomenobacter	0	2.26e-05	k__Bacteria;p__Bacteroidetes;c__Sphingobacteriia;o__Sphingobacteriales;f__Saprospiraceae;g__Haliscomenobacter
Xenorhabdus	5.35e-07	2.2e-05	k__Bacteria;p__Proteobacteria;c__Gammaproteobacteria;o__Enterobacteriales;f__Enterobacteriaceae;g__Xenorhabdus
Lactococcus	7.11e-06	2.19e-05	k__Bacteria;p__Firmicutes;c__Bacilli;o__Lactobacillales;f__Streptococcaceae;g__Lactococcus
Streptomyces	1.35e-05	2.14e-05	k__Bacteria;p__Actinobacteria;c__Actinobacteria;o__Actinomycetales;f__Streptomycetaceae;g__Streptomyces
Geobacillus	1.75e-06	2.14e-05	k__Bacteria;p__Firmicutes;c__Bacilli;o__Bacillales;f__Bacillaceae;g__Geobacillus
Morganella	1.53e-07	2.04e-05	k__Bacteria;p__Proteobacteria;c__Gammaproteobacteria;o__Enterobacteriales;f__Enterobacteriaceae;g__Morganella
Shimwellia	0	2.01e-05	k__Bacteria;p__Proteobacteria;c__Gammaproteobacteria;o__Enterobacteriales;f__Enterobacteriaceae;g__Shimwellia
Methanococcus	2.37e-06	1.99e-05	k__Archaea;p__Euryarchaeota;c__Methanococci;o__Methanococcales;f__Methanococcaceae;g__Methanococcus
Pluralibacter	0	1.96e-05	k__Bacteria;p__Proteobacteria;c__Gammaproteobacteria;o__Enterobacteriales;f__Enterobacteriaceae;g__Pluralibacter
Cyclobacterium	0	1.92e-05	k__Bacteria;p__Bacteroidetes;c__Cytophagia;o__Cytophagales;f__Cyclobacteriaceae;g__Cyclobacterium
Vibrio	3.06e-07	1.91e-05	k__Bacteria;p__Proteobacteria;c__Gammaproteobacteria;o__Vibrionales;f__Vibrionaceae;g__Vibrio
Cellulosilyticum	1.4e-05	1.89e-05	k__Bacteria;p__Firmicutes;c__Clostridia;o__Clostridiales;f__Lachnospiraceae;g__Cellulosilyticum
Pusillimonas	7.64e-08	1.89e-05	k__Bacteria;p__Proteobacteria;c__Betaproteobacteria;o__Burkholderiales;f__Alcaligenaceae;g__Pusillimonas
Unclassified	0.00159277	1.81e-05	k__Bacteria;p__Unclassified;c__Unclassified;o__Unclassified;f__Unclassified;g__Unclassified
Cronobacter	2.93e-05	1.77e-05	k__Bacteria;p__Proteobacteria;c__Gammaproteobacteria;o__Enterobacteriales;f__Enterobacteriaceae;g__Cronobacter
Roseburia	9.3e-06	1.61e-05	k__Bacteria;p__Firmicutes;c__Clostridia;o__Clostridiales;f__Lachnospiraceae;g__Roseburia
Alicycliphilus	0	1.6e-05	k__Bacteria;p__Proteobacteria;c__Betaproteobacteria;o__Burkholderiales;f__Comamonadaceae;g__Alicycliphilus
Muricauda	0	1.59e-05	k__Bacteria;p__Bacteroidetes;c__Flavobacteriia;o__Flavobacteriales;f__Flavobacteriaceae;g__Muricauda
Chlorobium	0	1.56e-05	k__Bacteria;p__Chlorobi;c__Chlorobia;o__Chlorobiales;f__Chlorobiaceae;g__Chlorobium
Kosakonia	7.64e-08	1.51e-05	k__Bacteria;p__Proteobacteria;c__Gammaproteobacteria;o__Enterobacteriales;f__Enterobacteriaceae;g__Kosakonia
Unclassified	4.47e-06	1.49e-05	k__Bacteria;p__Tenericutes;c__Mollicutes;o__Unclassified;f__Unclassified;g__Unclassified
Polaromonas	0	1.47e-05	k__Bacteria;p__Proteobacteria;c__Betaproteobacteria;o__Burkholderiales;f__Comamonadaceae;g__Polaromonas
Haemophilus	3.52e-06	1.43e-05	k__Bacteria;p__Proteobacteria;c__Gammaproteobacteria;o__Pasteurellales;f__Pasteurellaceae;g__Haemophilus
Rhodopseudomonas	1.53e-07	1.42e-05	k__Bacteria;p__Proteobacteria;c__Alphaproteobacteria;o__Rhizobiales;f__Bradyrhizobiaceae;g__Rhodopseudomonas
Clavibacter	0	1.39e-05	k__Bacteria;p__Actinobacteria;c__Actinobacteria;o__Actinomycetales;f__Microbacteriaceae;g__Clavibacter
Mycoplasma	6.7e-05	1.36e-05	k__Bacteria;p__Tenericutes;c__Mollicutes;o__Mycoplasmatales;f__Mycoplasmataceae;g__Mycoplasma
Oceanobacillus	8.31e-06	1.32e-05	k__Bacteria;p__Firmicutes;c__Bacilli;o__Bacillales;f__Bacillaceae;g__Oceanobacillus
Niastella	0	1.32e-05	k__Bacteria;p__Bacteroidetes;c__Sphingobacteriia;o__Sphingobacteriales;f__Unclassified;g__Niastella
Brevibacillus	2.75e-06	1.31e-05	k__Bacteria;p__Firmicutes;c__Bacilli;o__Bacillales;f__Paenibacillaceae;g__Brevibacillus
Solitalea	5.35e-06	1.29e-05	k__Bacteria;p__Bacteroidetes;c__Sphingobacteriia;o__Sphingobacteriales;f__Sphingobacteriaceae;g__Solitalea
Croceibacter	0	1.23e-05	k__Bacteria;p__Bacteroidetes;c__Flavobacteriia;o__Flavobacteriales;f__Flavobacteriaceae;g__Croceibacter
Marinobacter	0	1.2e-05	k__Bacteria;p__Proteobacteria;c__Gammaproteobacteria;o__Alteromonadales;f__Alteromonadaceae;g__Marinobacter
Halanaerobium	2.33e-06	1.19e-05	k__Bacteria;p__Firmicutes;c__Clostridia;o__Halanaerobiales;f__Halanaerobiaceae;g__Halanaerobium
Megamonas	2.31e-05	1.15e-05	k__Bacteria;p__Firmicutes;c__Negativicutes;o__Selenomonadales;f__Veillonellaceae;g__Megamonas
Blautia	1.53e-07	1.13e-05	k__Bacteria;p__Firmicutes;c__Clostridia;o__Clostridiales;f__Lachnospiraceae;g__Blautia
Mycobacterium	1.91e-06	1.12e-05	k__Bacteria;p__Actinobacteria;c__Actinobacteria;o__Actinomycetales;f__Mycobacteriaceae;g__Mycobacterium
Starkeya	0	1.11e-05	k__Bacteria;p__Proteobacteria;c__Alphaproteobacteria;o__Rhizobiales;f__Xanthobacteraceae;g__Starkeya
Pelosinus	6.96e-06	1.11e-05	k__Bacteria;p__Firmicutes;c__Negativicutes;o__Selenomonadales;f__Veillonellaceae;g__Pelosinus
Streptobacillus	2.78e-05	1.07e-05	k__Bacteria;p__Fusobacteria;c__Fusobacteriia;o__Fusobacteriales;f__Leptotrichiaceae;g__Streptobacillus
Alkaliphilus	3.52e-06	1.06e-05	k__Bacteria;p__Firmicutes;c__Clostridia;o__Clostridiales;f__Clostridiaceae;g__Alkaliphilus
Eubacterium	2.51e-05	1.06e-05	k__Bacteria;p__Firmicutes;c__Clostridia;o__Clostridiales;f__Eubacteriaceae;g__Eubacterium
Chitinophaga	0	1.06e-05	k__Bacteria;p__Bacteroidetes;c__Sphingobacteriia;o__Sphingobacteriales;f__Unclassified;g__Chitinophaga
Weissella	9.56e-06	1.05e-05	k__Bacteria;p__Firmicutes;c__Bacilli;o__Lactobacillales;f__Leuconostocaceae;g__Weissella
Caldisericum	0	1.04e-05	k__Bacteria;p__Caldiserica;c__Caldisericia;o__Caldisericales;f__Caldisericaceae;g__Caldisericum
Macrococcus	2.88e-06	1e-05	k__Bacteria;p__Firmicutes;c__Bacilli;o__Bacillales;f__Staphylococcaceae;g__Macrococcus
Cytomegalovirus	1.3e-06	9.53e-06	k__Viruses;p__Unclassified;c__Unclassified;o__Herpesvirales;f__Herpesviridae;g__Cytomegalovirus
Gottschalkia	2.17e-05	9.47e-06	k__Bacteria;p__Firmicutes;c__Clostridia;o__Clostridiales;f__Unclassified;g__Gottschalkia
Bartonella	9.86e-06	9.27e-06	k__Bacteria;p__Proteobacteria;c__Alphaproteobacteria;o__Rhizobiales;f__Bartonellaceae;g__Bartonella
Cellulomonas	0	9.12e-06	k__Bacteria;p__Actinobacteria;c__Actinobacteria;o__Actinomycetales;f__Cellulomonadaceae;g__Cellulomonas
Emticicia	0	9.07e-06	k__Bacteria;p__Bacteroidetes;c__Cytophagia;o__Cytophagales;f__Cytophagaceae;g__Emticicia
Halobacillus	0	8.92e-06	k__Bacteria;p__Firmicutes;c__Bacilli;o__Bacillales;f__Bacillaceae;g__Halobacillus
Ruminococcus	0	8.87e-06	k__Bacteria;p__Firmicutes;c__Clostridia;o__Clostridiales;f__Ruminococcaceae;g__Ruminococcus
Sodalis	7.64e-08	8.83e-06	k__Bacteria;p__Proteobacteria;c__Gammaproteobacteria;o__Enterobacteriales;f__Enterobacteriaceae;g__Sodalis
Conexibacter	0	8.81e-06	k__Bacteria;p__Actinobacteria;c__Actinobacteria;o__Solirubrobacterales;f__Conexibacteraceae;g__Conexibacter
Castellaniella	0	8.72e-06	k__Bacteria;p__Proteobacteria;c__Betaproteobacteria;o__Burkholderiales;f__Alcaligenaceae;g__Castellaniella
Spiroplasma	4.48e-05	8.69e-06	k__Bacteria;p__Tenericutes;c__Mollicutes;o__Entomoplasmatales;f__Spiroplasmataceae;g__Spiroplasma
Dickeya	9.17e-07	8.61e-06	k__Bacteria;p__Proteobacteria;c__Gammaproteobacteria;o__Enterobacteriales;f__Enterobacteriaceae;g__Dickeya
Acetobacterium	4.34e-06	8.61e-06	k__Bacteria;p__Firmicutes;c__Clostridia;o__Clostridiales;f__Eubacteriaceae;g__Acetobacterium
Pectobacterium	2.37e-06	8.54e-06	k__Bacteria;p__Proteobacteria;c__Gammaproteobacteria;o__Enterobacteriales;f__Enterobacteriaceae;g__Pectobacterium
Desulfurobacterium	0	8.41e-06	k__Bacteria;p__Aquificae;c__Aquificae;o__Desulfurobacteriales;f__Desulfurobacteriaceae;g__Desulfurobacterium
Riemerella	0	8.28e-06	k__Bacteria;p__Bacteroidetes;c__Flavobacteriia;o__Flavobacteriales;f__Flavobacteriaceae;g__Riemerella
Rhodanobacter	0	7.88e-06	k__Bacteria;p__Proteobacteria;c__Gammaproteobacteria;o__Xanthomonadales;f__Xanthomonadaceae;g__Rhodanobacter
Arthrobacter	0	7.5e-06	k__Bacteria;p__Actinobacteria;c__Actinobacteria;o__Actinomycetales;f__Micrococcaceae;g__Arthrobacter
Coriobacterium	0	7.48e-06	k__Bacteria;p__Actinobacteria;c__Actinobacteria;o__Coriobacteriales;f__Coriobacteriaceae;g__Coriobacterium
Hahella	9.4e-06	7.43e-06	k__Bacteria;p__Proteobacteria;c__Gammaproteobacteria;o__Oceanospirillales;f__Hahellaceae;g__Hahella
Lentivirus	0	7.3e-06	k__Viruses;p__Unclassified;c__Unclassified;o__Unclassified;f__Retroviridae;g__Lentivirus
Pediococcus	1.66e-05	7.25e-06	k__Bacteria;p__Firmicutes;c__Bacilli;o__Lactobacillales;f__Lactobacillaceae;g__Pediococcus
Candidatus Chloracidobacterium	7.64e-08	7.15e-06	k__Bacteria;p__Acidobacteria;c__Unclassified;o__Unclassified;f__Unclassified;g__Candidatus Chloracidobacterium
Citrobacter	0	7.12e-06	k__Bacteria;p__Proteobacteria;c__Gammaproteobacteria;o__Enterobacteriales;f__Enterobacteriaceae;g__Citrobacter
Shewanella	1.53e-07	7.06e-06	k__Bacteria;p__Proteobacteria;c__Gammaproteobacteria;o__Alteromonadales;f__Shewanellaceae;g__Shewanella
Methylobacterium	0	7.04e-06	k__Bacteria;p__Proteobacteria;c__Alphaproteobacteria;o__Rhizobiales;f__Methylobacteriaceae;g__Methylobacterium
Ruminiclostridium	9.46e-05	6.85e-06	k__Bacteria;p__Firmicutes;c__Clostridia;o__Clostridiales;f__Ruminococcaceae;g__Ruminiclostridium
Amycolatopsis	0	6.83e-06	k__Bacteria;p__Actinobacteria;c__Actinobacteria;o__Actinomycetales;f__Pseudonocardiaceae;g__Amycolatopsis
Dictyoglomus	5.05e-06	6.75e-06	k__Bacteria;p__Dictyoglomi;c__Dictyoglomia;o__Dictyoglomales;f__Dictyoglomaceae;g__Dictyoglomus
Coprococcus	0	6.51e-06	k__Bacteria;p__Firmicutes;c__Clostridia;o__Clostridiales;f__Lachnospiraceae;g__Coprococcus
Hirschia	2.28e-06	6.41e-06	k__Bacteria;p__Proteobacteria;c__Alphaproteobacteria;o__Rhodobacterales;f__Hyphomonadaceae;g__Hirschia
Verminephrobacter	0	5.93e-06	k__Bacteria;p__Proteobacteria;c__Betaproteobacteria;o__Burkholderiales;f__Comamonadaceae;g__Verminephrobacter
Hyphomonas	0	5.69e-06	k__Bacteria;p__Proteobacteria;c__Alphaproteobacteria;o__Rhodobacterales;f__Hyphomonadaceae;g__Hyphomonas
Selenomonas	9.01e-07	5.63e-06	k__Bacteria;p__Firmicutes;c__Negativicutes;o__Selenomonadales;f__Veillonellaceae;g__Selenomonas
Chryseobacterium	0	5.62e-06	k__Bacteria;p__Bacteroidetes;c__Flavobacteriia;o__Flavobacteriales;f__Flavobacteriaceae;g__Chryseobacterium
Pseudogulbenkiania	0	5.42e-06	k__Bacteria;p__Proteobacteria;c__Betaproteobacteria;o__Neisseriales;f__Chromobacteriaceae;g__Pseudogulbenkiania
Chromobacterium	0	5.37e-06	k__Bacteria;p__Proteobacteria;c__Betaproteobacteria;o__Neisseriales;f__Chromobacteriaceae;g__Chromobacterium
Cyanothece	1.61e-06	5.36e-06	k__Bacteria;p__Cyanobacteria;c__Unclassified;o__Chroococcales;f__Unclassified;g__Cyanothece
Halobacteroides	4.59e-07	5.35e-06	k__Bacteria;p__Firmicutes;c__Clostridia;o__Halanaerobiales;f__Halobacteroidaceae;g__Halobacteroides
Rhodococcus	1.61e-06	5.29e-06	k__Bacteria;p__Actinobacteria;c__Actinobacteria;o__Actinomycetales;f__Nocardiaceae;g__Rhodococcus
Bifidobacterium	0	5.18e-06	k__Bacteria;p__Actinobacteria;c__Actinobacteria;o__Bifidobacteriales;f__Bifidobacteriaceae;g__Bifidobacterium
Actinoplanes	0	5.07e-06	k__Bacteria;p__Actinobacteria;c__Actinobacteria;o__Actinomycetales;f__Micromonosporaceae;g__Actinoplanes
Marinomonas	0	5.04e-06	k__Bacteria;p__Proteobacteria;c__Gammaproteobacteria;o__Oceanospirillales;f__Oceanospirillaceae;g__Marinomonas
Gluconacetobacter	0	5.02e-06	k__Bacteria;p__Proteobacteria;c__Alphaproteobacteria;o__Rhodospirillales;f__Acetobacteraceae;g__Gluconacetobacter
Picobirnavirus	0	5e-06	k__Viruses;p__Unclassified;c__Unclassified;o__Unclassified;f__Picobirnaviridae;g__Picobirnavirus
Azoarcus	0	4.87e-06	k__Bacteria;p__Proteobacteria;c__Betaproteobacteria;o__Rhodocyclales;f__Rhodocyclaceae;g__Azoarcus
Cedecea	0	4.84e-06	k__Bacteria;p__Proteobacteria;c__Gammaproteobacteria;o__Enterobacteriales;f__Enterobacteriaceae;g__Cedecea
Unclassified	0	4.73e-06	k__Bacteria;p__Proteobacteria;c__Gammaproteobacteria;o__Unclassified;f__Unclassified;g__Unclassified
Alcaligenes	0	4.71e-06	k__Bacteria;p__Proteobacteria;c__Betaproteobacteria;o__Burkholderiales;f__Alcaligenaceae;g__Alcaligenes
Caldicellulosiruptor	0	4.71e-06	k__Bacteria;p__Firmicutes;c__Clostridia;o__Thermoanaerobacterales;f__Thermoanaerobacterales Family III. Incertae Sedis;g__Caldicellulosiruptor
Deinococcus	0	4.51e-06	k__Bacteria;p__Deinococcus-Thermus;c__Deinococci;o__Deinococcales;f__Deinococcaceae;g__Deinococcus
Tolumonas	0	4.49e-06	k__Bacteria;p__Proteobacteria;c__Gammaproteobacteria;o__Aeromonadales;f__Aeromonadaceae;g__Tolumonas
Unclassified	0	4.47e-06	k__Bacteria;p__Proteobacteria;c__Alphaproteobacteria;o__Unclassified;f__Unclassified;g__Unclassified
Bacteroides	0	4.45e-06	k__Bacteria;p__Bacteroidetes;c__Bacteroidia;o__Bacteroidales;f__Bacteroidaceae;g__Bacteroides
Tistrella	0	4.4e-06	k__Bacteria;p__Proteobacteria;c__Alphaproteobacteria;o__Rhodospirillales;f__Rhodospirillaceae;g__Tistrella
Janthinobacterium	0	4.34e-06	k__Bacteria;p__Proteobacteria;c__Betaproteobacteria;o__Burkholderiales;f__Oxalobacteraceae;g__Janthinobacterium
Unclassified	7.8e-06	4.2e-06	k__Bacteria;p__Proteobacteria;c__Betaproteobacteria;o__Burkholderiales;f__Comamonadaceae;g__Unclassified
Novosphingobium	0	4.07e-06	k__Bacteria;p__Proteobacteria;c__Alphaproteobacteria;o__Sphingomonadales;f__Sphingomonadaceae;g__Novosphingobium
Nitratiruptor	1.62e-05	4.02e-06	k__Bacteria;p__Proteobacteria;c__Epsilonproteobacteria;o__Unclassified;f__Unclassified;g__Nitratiruptor
Thermoanaerobacterium	1.37e-05	3.94e-06	k__Bacteria;p__Firmicutes;c__Clostridia;o__Thermoanaerobacterales;f__Thermoanaerobacterales Family III. Incertae Sedis;g__Thermoanaerobacterium
Brachybacterium	0	3.94e-06	k__Bacteria;p__Actinobacteria;c__Actinobacteria;o__Actinomycetales;f__Dermabacteraceae;g__Brachybacterium
Azotobacter	0	3.94e-06	k__Bacteria;p__Proteobacteria;c__Gammaproteobacteria;o__Pseudomonadales;f__Pseudomonadaceae;g__Azotobacter
Herbaspirillum	0	3.92e-06	k__Bacteria;p__Proteobacteria;c__Betaproteobacteria;o__Burkholderiales;f__Oxalobacteraceae;g__Herbaspirillum
Desulfitobacterium	1.23e-05	3.91e-06	k__Bacteria;p__Firmicutes;c__Clostridia;o__Clostridiales;f__Peptococcaceae;g__Desulfitobacterium
Methylovorus	0	3.85e-06	k__Bacteria;p__Proteobacteria;c__Betaproteobacteria;o__Methylophilales;f__Methylophilaceae;g__Methylovorus
Nitrosococcus	1.19e-05	3.84e-06	k__Bacteria;p__Proteobacteria;c__Gammaproteobacteria;o__Chromatiales;f__Chromatiaceae;g__Nitrosococcus
Ketogulonicigenium	0	3.83e-06	k__Bacteria;p__Proteobacteria;c__Alphaproteobacteria;o__Rhodobacterales;f__Rhodobacteraceae;g__Ketogulonicigenium
Nocardia	0	3.83e-06	k__Bacteria;p__Actinobacteria;c__Actinobacteria;o__Actinomycetales;f__Nocardiaceae;g__Nocardia
Magnetospirillum	0	3.81e-06	k__Bacteria;p__Proteobacteria;c__Alphaproteobacteria;o__Rhodospirillales;f__Rhodospirillaceae;g__Magnetospirillum
Aliivibrio	9.17e-06	3.72e-06	k__Bacteria;p__Proteobacteria;c__Gammaproteobacteria;o__Vibrionales;f__Vibrionaceae;g__Aliivibrio
Synechococcus	4.08e-05	3.71e-06	k__Bacteria;p__Cyanobacteria;c__Unclassified;o__Chroococcales;f__Unclassified;g__Synechococcus
Tetragenococcus	5.87e-06	3.67e-06	k__Bacteria;p__Firmicutes;c__Bacilli;o__Lactobacillales;f__Enterococcaceae;g__Tetragenococcus
Collimonas	0	3.67e-06	k__Bacteria;p__Proteobacteria;c__Betaproteobacteria;o__Burkholderiales;f__Oxalobacteraceae;g__Collimonas
Blattabacterium	0	3.65e-06	k__Bacteria;p__Bacteroidetes;c__Flavobacteriia;o__Flavobacteriales;f__Blattabacteriaceae;g__Blattabacterium
Desulfosporosinus	1.26e-05	3.6e-06	k__Bacteria;p__Firmicutes;c__Clostridia;o__Clostridiales;f__Peptococcaceae;g__Desulfosporosinus
Rahnella	1.53e-07	3.52e-06	k__Bacteria;p__Proteobacteria;c__Gammaproteobacteria;o__Enterobacteriales;f__Enterobacteriaceae;g__Rahnella
Rubrivivax	0	3.3e-06	k__Bacteria;p__Proteobacteria;c__Betaproteobacteria;o__Burkholderiales;f__Unclassified;g__Rubrivivax
Solibacillus	7.64e-07	3.27e-06	k__Bacteria;p__Firmicutes;c__Bacilli;o__Bacillales;f__Planococcaceae;g__Solibacillus
Frankia	2.29e-06	3.19e-06	k__Bacteria;p__Actinobacteria;c__Actinobacteria;o__Actinomycetales;f__Frankiaceae;g__Frankia
Caulobacter	0	3.12e-06	k__Bacteria;p__Proteobacteria;c__Alphaproteobacteria;o__Caulobacterales;f__Caulobacteraceae;g__Caulobacter
Unclassified	0	2.98e-06	k__Bacteria;p__Bacteroidetes;c__Flavobacteriia;o__Flavobacteriales;f__Flavobacteriaceae;g__Unclassified
Zunongwangia	0	2.9e-06	k__Bacteria;p__Bacteroidetes;c__Flavobacteriia;o__Flavobacteriales;f__Flavobacteriaceae;g__Zunongwangia
Sebaldella	1.51e-05	2.83e-06	k__Bacteria;p__Fusobacteria;c__Fusobacteriia;o__Fusobacteriales;f__Leptotrichiaceae;g__Sebaldella
Rhodospirillum	0	2.81e-06	k__Bacteria;p__Proteobacteria;c__Alphaproteobacteria;o__Rhodospirillales;f__Rhodospirillaceae;g__Rhodospirillum
Leptothrix	0	2.79e-06	k__Bacteria;p__Proteobacteria;c__Betaproteobacteria;o__Burkholderiales;f__Unclassified;g__Leptothrix
Candidatus Ruthia	0	2.72e-06	k__Bacteria;p__Proteobacteria;c__Gammaproteobacteria;o__Unclassified;f__Unclassified;g__Candidatus Ruthia
Sanguibacter	0	2.7e-06	k__Bacteria;p__Actinobacteria;c__Actinobacteria;o__Actinomycetales;f__Sanguibacteraceae;g__Sanguibacter
Roseobacter	0	2.7e-06	k__Bacteria;p__Proteobacteria;c__Alphaproteobacteria;o__Rhodobacterales;f__Rhodobacteraceae;g__Roseobacter
Melissococcus	0	2.66e-06	k__Bacteria;p__Firmicutes;c__Bacilli;o__Lactobacillales;f__Enterococcaceae;g__Melissococcus
Azospirillum	0	2.63e-06	k__Bacteria;p__Proteobacteria;c__Alphaproteobacteria;o__Rhodospirillales;f__Rhodospirillaceae;g__Azospirillum
Isoptericola	0	2.59e-06	k__Bacteria;p__Actinobacteria;c__Actinobacteria;o__Actinomycetales;f__Promicromonosporaceae;g__Isoptericola
Chelativorans	0	2.59e-06	k__Bacteria;p__Proteobacteria;c__Alphaproteobacteria;o__Rhizobiales;f__Phyllobacteriaceae;g__Chelativorans
Leifsonia	0	2.57e-06	k__Bacteria;p__Actinobacteria;c__Actinobacteria;o__Actinomycetales;f__Microbacteriaceae;g__Leifsonia
Filobasidiella	1.76e-06	2.52e-06	k__Eukaryota;p__Basidiomycota;c__Tremellomycetes;o__Tremellales;f__Tremellaceae;g__Filobasidiella
Prevotella	0	2.52e-06	k__Bacteria;p__Bacteroidetes;c__Bacteroidia;o__Bacteroidales;f__Prevotellaceae;g__Prevotella
Deferribacter	0	2.48e-06	k__Bacteria;p__Deferribacteres;c__Deferribacteres;o__Deferribacterales;f__Deferribacteraceae;g__Deferribacter
Peptoniphilus	0	2.48e-06	k__Bacteria;p__Firmicutes;c__Clostridia;o__Clostridiales;f__Clostridiales Family XI. Incertae Sedis;g__Peptoniphilus
Granulibacter	0	2.48e-06	k__Bacteria;p__Proteobacteria;c__Alphaproteobacteria;o__Rhodospirillales;f__Acetobacteraceae;g__Granulibacter
Candidatus Phytoplasma	1.53e-07	2.46e-06	k__Bacteria;p__Tenericutes;c__Mollicutes;o__Acholeplasmatales;f__Acholeplasmataceae;g__Candidatus Phytoplasma
Unclassified	0	2.43e-06	k__Bacteria;p__Proteobacteria;c__Gammaproteobacteria;o__Enterobacteriales;f__Enterobacteriaceae;g__Unclassified
Aggregatibacter	0	2.41e-06	k__Bacteria;p__Proteobacteria;c__Gammaproteobacteria;o__Pasteurellales;f__Pasteurellaceae;g__Aggregatibacter
Unclassified	1.02e-05	2.37e-06	k__Bacteria;p__Firmicutes;c__Erysipelotrichia;o__Erysipelotrichales;f__Erysipelotrichaceae;g__Unclassified
Modestobacter	0	2.37e-06	k__Bacteria;p__Actinobacteria;c__Actinobacteria;o__Actinomycetales;f__Geodermatophilaceae;g__Modestobacter
Sulfurospirillum	0	2.37e-06	k__Bacteria;p__Proteobacteria;c__Epsilonproteobacteria;o__Campylobacterales;f__Campylobacteraceae;g__Sulfurospirillum
Sphaerochaeta	4.59e-07	2.35e-06	k__Bacteria;p__Spirochaetes;c__Spirochaetia;o__Spirochaetales;f__Spirochaetaceae;g__Sphaerochaeta
Xylella	0	2.32e-06	k__Bacteria;p__Proteobacteria;c__Gammaproteobacteria;o__Xanthomonadales;f__Xanthomonadaceae;g__Xylella
Nakaseomyces	0.00159587	2.25e-06	k__Eukaryota;p__Ascomycota;c__Saccharomycetes;o__Saccharomycetales;f__Saccharomycetaceae;g__Nakaseomyces
Syntrophobotulus	0	2.23e-06	k__Bacteria;p__Firmicutes;c__Clostridia;o__Clostridiales;f__Peptococcaceae;g__Syntrophobotulus
Paucimonas	0	2.23e-06	k__Bacteria;p__Proteobacteria;c__Betaproteobacteria;o__Burkholderiales;f__Burkholderiaceae;g__Paucimonas
Microlunatus	0	2.19e-06	k__Bacteria;p__Actinobacteria;c__Actinobacteria;o__Actinomycetales;f__Propionibacteriaceae;g__Microlunatus
Desulfovibrio	0	2.17e-06	k__Bacteria;p__Proteobacteria;c__Deltaproteobacteria;o__Desulfovibrionales;f__Desulfovibrionaceae;g__Desulfovibrio
Alcanivorax	0	2.14e-06	k__Bacteria;p__Proteobacteria;c__Gammaproteobacteria;o__Oceanospirillales;f__Alcanivoracaceae;g__Alcanivorax
Actinobacillus	3.82e-07	2.12e-06	k__Bacteria;p__Proteobacteria;c__Gammaproteobacteria;o__Pasteurellales;f__Pasteurellaceae;g__Actinobacillus
Frateuria	0	1.99e-06	k__Bacteria;p__Proteobacteria;c__Gammaproteobacteria;o__Xanthomonadales;f__Xanthomonadaceae;g__Frateuria
Hyphomicrobium	0	1.97e-06	k__Bacteria;p__Proteobacteria;c__Alphaproteobacteria;o__Rhizobiales;f__Hyphomicrobiaceae;g__Hyphomicrobium
Azospira	0	1.97e-06	k__Bacteria;p__Proteobacteria;c__Betaproteobacteria;o__Rhodocyclales;f__Rhodocyclaceae;g__Azospira
Thermomonospora	0	1.95e-06	k__Bacteria;p__Actinobacteria;c__Actinobacteria;o__Actinomycetales;f__Thermomonosporaceae;g__Thermomonospora
Ramlibacter	0	1.92e-06	k__Bacteria;p__Proteobacteria;c__Betaproteobacteria;o__Burkholderiales;f__Comamonadaceae;g__Ramlibacter
Propionibacterium	0	1.88e-06	k__Bacteria;p__Actinobacteria;c__Actinobacteria;o__Actinomycetales;f__Propionibacteriaceae;g__Propionibacterium
Helicobacter	0	1.86e-06	k__Bacteria;p__Proteobacteria;c__Epsilonproteobacteria;o__Campylobacterales;f__Helicobacteraceae;g__Helicobacter
Lymphocryptovirus	4.58e-06	1.85e-06	k__Viruses;p__Unclassified;c__Unclassified;o__Herpesvirales;f__Herpesviridae;g__Lymphocryptovirus
Curvibacter	1.22e-06	1.77e-06	k__Bacteria;p__Proteobacteria;c__Betaproteobacteria;o__Burkholderiales;f__Comamonadaceae;g__Curvibacter
Anoxybacillus	3.59e-06	1.75e-06	k__Bacteria;p__Firmicutes;c__Bacilli;o__Bacillales;f__Bacillaceae;g__Anoxybacillus
Pelagibacterium	0	1.75e-06	k__Bacteria;p__Proteobacteria;c__Alphaproteobacteria;o__Rhizobiales;f__Hyphomicrobiaceae;g__Pelagibacterium
Herminiimonas	0	1.73e-06	k__Bacteria;p__Proteobacteria;c__Betaproteobacteria;o__Burkholderiales;f__Oxalobacteraceae;g__Herminiimonas
Weeksella	1.12e-05	1.7e-06	k__Bacteria;p__Bacteroidetes;c__Flavobacteriia;o__Flavobacteriales;f__Flavobacteriaceae;g__Weeksella
Nostoc	3.9e-06	1.68e-06	k__Bacteria;p__Cyanobacteria;c__Unclassified;o__Nostocales;f__Nostocaceae;g__Nostoc
Methylibium	0	1.68e-06	k__Bacteria;p__Proteobacteria;c__Betaproteobacteria;o__Burkholderiales;f__Unclassified;g__Methylibium
Saccharopolyspora	0	1.66e-06	k__Bacteria;p__Actinobacteria;c__Actinobacteria;o__Actinomycetales;f__Pseudonocardiaceae;g__Saccharopolyspora
Thermoanaerobacter	2.95e-05	1.64e-06	k__Bacteria;p__Firmicutes;c__Clostridia;o__Thermoanaerobacterales;f__Thermoanaerobacteraceae;g__Thermoanaerobacter
Thiomonas	0	1.64e-06	k__Bacteria;p__Proteobacteria;c__Betaproteobacteria;o__Burkholderiales;f__Unclassified;g__Thiomonas
Azorhizobium	0	1.59e-06	k__Bacteria;p__Proteobacteria;c__Alphaproteobacteria;o__Rhizobiales;f__Xanthobacteraceae;g__Azorhizobium
Xanthobacter	0	1.57e-06	k__Bacteria;p__Proteobacteria;c__Alphaproteobacteria;o__Rhizobiales;f__Xanthobacteraceae;g__Xanthobacter
Crinalium	1.02e-05	1.57e-06	k__Bacteria;p__Cyanobacteria;c__Unclassified;o__Oscillatoriales;f__Unclassified;g__Crinalium
Pasteurella	2.14e-05	1.55e-06	k__Bacteria;p__Proteobacteria;c__Gammaproteobacteria;o__Pasteurellales;f__Pasteurellaceae;g__Pasteurella
Brachyspira	0	1.46e-06	k__Bacteria;p__Spirochaetes;c__Spirochaetia;o__Spirochaetales;f__Brachyspiraceae;g__Brachyspira
Coniophora	0	1.46e-06	k__Eukaryota;p__Basidiomycota;c__Agaricomycetes;o__Boletales;f__Coniophoraceae;g__Coniophora
Stigmatella	6.88e-07	1.44e-06	k__Bacteria;p__Proteobacteria;c__Deltaproteobacteria;o__Myxococcales;f__Cystobacteraceae;g__Stigmatella
Nocardiopsis	1.3e-06	1.42e-06	k__Bacteria;p__Actinobacteria;c__Actinobacteria;o__Actinomycetales;f__Nocardiopsaceae;g__Nocardiopsis
Francisella	3.06e-07	1.37e-06	k__Bacteria;p__Proteobacteria;c__Gammaproteobacteria;o__Thiotrichales;f__Francisellaceae;g__Francisella
Beutenbergia	0	1.37e-06	k__Bacteria;p__Actinobacteria;c__Actinobacteria;o__Actinomycetales;f__Beutenbergiaceae;g__Beutenbergia
Kineococcus	0	1.37e-06	k__Bacteria;p__Actinobacteria;c__Actinobacteria;o__Actinomycetales;f__Kineosporiaceae;g__Kineococcus
Nocardioides	0	1.37e-06	k__Bacteria;p__Actinobacteria;c__Actinobacteria;o__Actinomycetales;f__Nocardioidaceae;g__Nocardioides
Kytococcus	0	1.35e-06	k__Bacteria;p__Actinobacteria;c__Actinobacteria;o__Actinomycetales;f__Dermacoccaceae;g__Kytococcus
Campylobacter	2.14e-06	1.33e-06	k__Bacteria;p__Proteobacteria;c__Epsilonproteobacteria;o__Campylobacterales;f__Campylobacteraceae;g__Campylobacter
Granulicella	0	1.33e-06	k__Bacteria;p__Acidobacteria;c__Acidobacteriia;o__Acidobacteriales;f__Acidobacteriaceae;g__Granulicella
Neofusicoccum	0	1.33e-06	k__Eukaryota;p__Ascomycota;c__Dothideomycetes;o__Botryosphaeriales;f__Botryosphaeriaceae;g__Neofusicoccum
Rhodobacter	0	1.28e-06	k__Bacteria;p__Proteobacteria;c__Alphaproteobacteria;o__Rhodobacterales;f__Rhodobacteraceae;g__Rhodobacter
Thioalkalivibrio	0	1.28e-06	k__Bacteria;p__Proteobacteria;c__Gammaproteobacteria;o__Chromatiales;f__Ectothiorhodospiraceae;g__Thioalkalivibrio
Oleispira	0	1.28e-06	k__Bacteria;p__Proteobacteria;c__Gammaproteobacteria;o__Oceanospirillales;f__Oceanospirillaceae;g__Oleispira
Paludibacter	0	1.26e-06	k__Bacteria;p__Bacteroidetes;c__Bacteroidia;o__Bacteroidales;f__Porphyromonadaceae;g__Paludibacter
Erysipelothrix	3.15e-05	1.24e-06	k__Bacteria;p__Firmicutes;c__Erysipelotrichia;o__Erysipelotrichales;f__Erysipelotrichaceae;g__Erysipelothrix
Haloterrigena	0	1.24e-06	k__Archaea;p__Euryarchaeota;c__Halobacteria;o__Halobacteriales;f__Halobacteriaceae;g__Haloterrigena
Brevibacterium	0	1.24e-06	k__Bacteria;p__Actinobacteria;c__Actinobacteria;o__Actinomycetales;f__Brevibacteriaceae;g__Brevibacterium
Raoultella	0	1.19e-06	k__Bacteria;p__Proteobacteria;c__Gammaproteobacteria;o__Enterobacteriales;f__Enterobacteriaceae;g__Raoultella
Glaciecola	4.59e-07	1.17e-06	k__Bacteria;p__Proteobacteria;c__Gammaproteobacteria;o__Alteromonadales;f__Alteromonadaceae;g__Glaciecola
Sphingobium	0	1.13e-06	k__Bacteria;p__Proteobacteria;c__Alphaproteobacteria;o__Sphingomonadales;f__Sphingomonadaceae;g__Sphingobium
Pandoraea	0	1.13e-06	k__Bacteria;p__Proteobacteria;c__Betaproteobacteria;o__Burkholderiales;f__Burkholderiaceae;g__Pandoraea
Rhodoferax	0	1.11e-06	k__Bacteria;p__Proteobacteria;c__Betaproteobacteria;o__Burkholderiales;f__Comamonadaceae;g__Rhodoferax
Aromatoleum	0	1.11e-06	k__Bacteria;p__Proteobacteria;c__Betaproteobacteria;o__Rhodocyclales;f__Rhodocyclaceae;g__Aromatoleum
Catenulispora	0	1.08e-06	k__Bacteria;p__Actinobacteria;c__Actinobacteria;o__Actinomycetales;f__Catenulisporaceae;g__Catenulispora
Verrucosispora	0	1.04e-06	k__Bacteria;p__Actinobacteria;c__Actinobacteria;o__Actinomycetales;f__Micromonosporaceae;g__Verrucosispora
Alistipes	0	1.02e-06	k__Bacteria;p__Bacteroidetes;c__Bacteroidia;o__Bacteroidales;f__Rikenellaceae;g__Alistipes
Psychroflexus	0	1.02e-06	k__Bacteria;p__Bacteroidetes;c__Flavobacteriia;o__Flavobacteriales;f__Flavobacteriaceae;g__Psychroflexus
Dermacoccus	0	9.74e-07	k__Bacteria;p__Actinobacteria;c__Actinobacteria;o__Actinomycetales;f__Dermacoccaceae;g__Dermacoccus
Ornithobacterium	0	9.51e-07	k__Bacteria;p__Bacteroidetes;c__Flavobacteriia;o__Flavobacteriales;f__Flavobacteriaceae;g__Ornithobacterium
Roseiflexus	0	9.51e-07	k__Bacteria;p__Chloroflexi;c__Chloroflexia;o__Chloroflexales;f__Roseiflexaceae;g__Roseiflexus
Neorhizobium	0	9.51e-07	k__Bacteria;p__Proteobacteria;c__Alphaproteobacteria;o__Rhizobiales;f__Rhizobiaceae;g__Neorhizobium
Komagataeibacter	0	9.51e-07	k__Bacteria;p__Proteobacteria;c__Alphaproteobacteria;o__Rhodospirillales;f__Acetobacteraceae;g__Komagataeibacter
Oceanimonas	0	9.51e-07	k__Bacteria;p__Proteobacteria;c__Gammaproteobacteria;o__Aeromonadales;f__Aeromonadaceae;g__Oceanimonas
Candidatus Hamiltonella	0	9.51e-07	k__Bacteria;p__Proteobacteria;c__Gammaproteobacteria;o__Enterobacteriales;f__Enterobacteriaceae;g__Candidatus Hamiltonella
Cyanobacterium	0.00133644	9.51e-07	k__Bacteria;p__Cyanobacteria;c__Unclassified;o__Chroococcales;f__Unclassified;g__Cyanobacterium
Thauera	2.6e-06	9.29e-07	k__Bacteria;p__Proteobacteria;c__Betaproteobacteria;o__Rhodocyclales;f__Rhodocyclaceae;g__Thauera
Kribbella	1.09e-05	8.85e-07	k__Bacteria;p__Actinobacteria;c__Actinobacteria;o__Actinomycetales;f__Nocardioidaceae;g__Kribbella
Thermobifida	0	8.41e-07	k__Bacteria;p__Actinobacteria;c__Actinobacteria;o__Actinomycetales;f__Nocardiopsaceae;g__Thermobifida
Xylanimonas	0	8.41e-07	k__Bacteria;p__Actinobacteria;c__Actinobacteria;o__Actinomycetales;f__Promicromonosporaceae;g__Xylanimonas
Beijerinckia	0	8.41e-07	k__Bacteria;p__Proteobacteria;c__Alphaproteobacteria;o__Rhizobiales;f__Beijerinckiaceae;g__Beijerinckia
Pseudonocardia	0	8.19e-07	k__Bacteria;p__Actinobacteria;c__Actinobacteria;o__Actinomycetales;f__Pseudonocardiaceae;g__Pseudonocardia
Marichromatium	0	7.97e-07	k__Bacteria;p__Proteobacteria;c__Gammaproteobacteria;o__Chromatiales;f__Chromatiaceae;g__Marichromatium
Photorhabdus	0	7.52e-07	k__Bacteria;p__Proteobacteria;c__Gammaproteobacteria;o__Enterobacteriales;f__Enterobacteriaceae;g__Photorhabdus
Leisingera	0	7.3e-07	k__Bacteria;p__Proteobacteria;c__Alphaproteobacteria;o__Rhodobacterales;f__Rhodobacteraceae;g__Leisingera
Arsenophonus	0	7.3e-07	k__Bacteria;p__Proteobacteria;c__Gammaproteobacteria;o__Enterobacteriales;f__Enterobacteriaceae;g__Arsenophonus
Kutzneria	0	6.86e-07	k__Bacteria;p__Actinobacteria;c__Actinobacteria;o__Actinomycetales;f__Pseudonocardiaceae;g__Kutzneria
Nitrobacter	0	6.86e-07	k__Bacteria;p__Proteobacteria;c__Alphaproteobacteria;o__Rhizobiales;f__Bradyrhizobiaceae;g__Nitrobacter
Rhodomicrobium	0	6.86e-07	k__Bacteria;p__Proteobacteria;c__Alphaproteobacteria;o__Rhizobiales;f__Hyphomicrobiaceae;g__Rhodomicrobium
Unclassified	1.53e-06	6.64e-07	k__Eukaryota;p__Ascomycota;c__Saccharomycetes;o__Saccharomycetales;f__Saccharomycetaceae;g__Unclassified
Thermobispora	0	6.64e-07	k__Bacteria;p__Actinobacteria;c__Actinobacteria;o__Actinomycetales;f__Pseudonocardiaceae;g__Thermobispora
Aeromonas	0	6.64e-07	k__Bacteria;p__Proteobacteria;c__Gammaproteobacteria;o__Aeromonadales;f__Aeromonadaceae;g__Aeromonas
Lacinutrix	2.06e-06	6.42e-07	k__Bacteria;p__Bacteroidetes;c__Flavobacteriia;o__Flavobacteriales;f__Flavobacteriaceae;g__Lacinutrix
Rhodothermus	0	6.42e-07	k__Bacteria;p__Bacteroidetes;c__Unclassified;o__Bacteroidetes Order II. Incertae sedis;f__Rhodothermaceae;g__Rhodothermus
Nitrosomonas	0	6.42e-07	k__Bacteria;p__Proteobacteria;c__Betaproteobacteria;o__Nitrosomonadales;f__Nitrosomonadaceae;g__Nitrosomonas
Halomonas	0	6.42e-07	k__Bacteria;p__Proteobacteria;c__Gammaproteobacteria;o__Oceanospirillales;f__Halomonadaceae;g__Halomonas
Fusarium	1.09e-05	5.97e-07	k__Eukaryota;p__Ascomycota;c__Sordariomycetes;o__Hypocreales;f__Nectriaceae;g__Fusarium
Thermincola	0	5.97e-07	k__Bacteria;p__Firmicutes;c__Clostridia;o__Clostridiales;f__Peptococcaceae;g__Thermincola
Phenylobacterium	0	5.97e-07	k__Bacteria;p__Proteobacteria;c__Alphaproteobacteria;o__Caulobacterales;f__Caulobacteraceae;g__Phenylobacterium
Saccharothrix	0	5.53e-07	k__Bacteria;p__Actinobacteria;c__Actinobacteria;o__Actinomycetales;f__Pseudonocardiaceae;g__Saccharothrix
Hymenobacter	0	5.53e-07	k__Bacteria;p__Bacteroidetes;c__Cytophagia;o__Cytophagales;f__Cytophagaceae;g__Hymenobacter
Laribacter	0	5.53e-07	k__Bacteria;p__Proteobacteria;c__Betaproteobacteria;o__Neisseriales;f__Chromobacteriaceae;g__Laribacter
Unclassified	0	5.53e-07	k__Viruses;p__Unclassified;c__Unclassified;o__Unclassified;f__Phycodnaviridae;g__Unclassified
Kocuria	0	5.09e-07	k__Bacteria;p__Actinobacteria;c__Actinobacteria;o__Actinomycetales;f__Micrococcaceae;g__Kocuria
Amycolicicoccus	0	5.09e-07	k__Bacteria;p__Actinobacteria;c__Actinobacteria;o__Actinomycetales;f__Mycobacteriaceae;g__Amycolicicoccus
Edwardsiella	0	5.09e-07	k__Bacteria;p__Proteobacteria;c__Gammaproteobacteria;o__Enterobacteriales;f__Enterobacteriaceae;g__Edwardsiella
Blastococcus	0	4.87e-07	k__Bacteria;p__Actinobacteria;c__Actinobacteria;o__Actinomycetales;f__Geodermatophilaceae;g__Blastococcus
Geodermatophilus	0	4.87e-07	k__Bacteria;p__Actinobacteria;c__Actinobacteria;o__Actinomycetales;f__Geodermatophilaceae;g__Geodermatophilus
Unclassified	0	4.87e-07	k__Bacteria;p__Gemmatimonadetes;c__Gemmatimonadetes;o__Unclassified;f__Unclassified;g__Unclassified
Intrasporangium	0	4.65e-07	k__Bacteria;p__Actinobacteria;c__Actinobacteria;o__Actinomycetales;f__Intrasporangiaceae;g__Intrasporangium
Capnocytophaga	0	4.65e-07	k__Bacteria;p__Bacteroidetes;c__Flavobacteriia;o__Flavobacteriales;f__Flavobacteriaceae;g__Capnocytophaga
Roseibacterium	0	4.65e-07	k__Bacteria;p__Proteobacteria;c__Alphaproteobacteria;o__Rhodobacterales;f__Rhodobacteraceae;g__Roseibacterium
Absidia	0	4.43e-07	k__Eukaryota;p__Unclassified;c__Unclassified;o__Mucorales;f__Cunninghamellaceae;g__Absidia
Actinosynnema	1.76e-06	4.2e-07	k__Bacteria;p__Actinobacteria;c__Actinobacteria;o__Actinomycetales;f__Pseudonocardiaceae;g__Actinosynnema
Spirosoma	0	4.2e-07	k__Bacteria;p__Bacteroidetes;c__Cytophagia;o__Cytophagales;f__Cytophagaceae;g__Spirosoma
Cellulophaga	0	4.2e-07	k__Bacteria;p__Bacteroidetes;c__Flavobacteriia;o__Flavobacteriales;f__Flavobacteriaceae;g__Cellulophaga
Gallibacterium	0	4.2e-07	k__Bacteria;p__Proteobacteria;c__Gammaproteobacteria;o__Pasteurellales;f__Pasteurellaceae;g__Gallibacterium
Chitiniphilus	0	3.98e-07	k__Bacteria;p__Proteobacteria;c__Betaproteobacteria;o__Neisseriales;f__Chromobacteriaceae;g__Chitiniphilus
T4likevirus	0	3.98e-07	k__Viruses;p__Unclassified;c__Unclassified;o__Caudovirales;f__Myoviridae;g__T4likevirus
Spirochaeta	0	3.76e-07	k__Bacteria;p__Spirochaetes;c__Spirochaetia;o__Spirochaetales;f__Spirochaetaceae;g__Spirochaeta
Polynucleobacter	0	3.54e-07	k__Bacteria;p__Proteobacteria;c__Betaproteobacteria;o__Burkholderiales;f__Burkholderiaceae;g__Polynucleobacter
Snodgrassella	0	3.54e-07	k__Bacteria;p__Proteobacteria;c__Betaproteobacteria;o__Neisseriales;f__Neisseriaceae;g__Snodgrassella
Oscillatoria	0.000247822	3.32e-07	k__Bacteria;p__Cyanobacteria;c__Unclassified;o__Oscillatoriales;f__Unclassified;g__Oscillatoria
Micrococcus	0	3.32e-07	k__Bacteria;p__Actinobacteria;c__Actinobacteria;o__Actinomycetales;f__Micrococcaceae;g__Micrococcus
Coccidioides	0	3.32e-07	k__Eukaryota;p__Ascomycota;c__Eurotiomycetes;o__Onygenales;f__Unclassified;g__Coccidioides
Nakamurella	1.07e-05	3.1e-07	k__Bacteria;p__Actinobacteria;c__Actinobacteria;o__Actinomycetales;f__Nakamurellaceae;g__Nakamurella
Kitasatospora	0	3.1e-07	k__Bacteria;p__Actinobacteria;c__Actinobacteria;o__Actinomycetales;f__Streptomycetaceae;g__Kitasatospora
Dyadobacter	0	3.1e-07	k__Bacteria;p__Bacteroidetes;c__Cytophagia;o__Cytophagales;f__Cytophagaceae;g__Dyadobacter
Myxococcus	0	3.1e-07	k__Bacteria;p__Proteobacteria;c__Deltaproteobacteria;o__Myxococcales;f__Myxococcaceae;g__Myxococcus
Cellvibrio	0	3.1e-07	k__Bacteria;p__Proteobacteria;c__Gammaproteobacteria;o__Pseudomonadales;f__Pseudomonadaceae;g__Cellvibrio
Unclassified	0	3.1e-07	k__Viruses;p__Unclassified;c__Unclassified;o__Unclassified;f__Unclassified;g__Unclassified
Gramella	0	2.88e-07	k__Bacteria;p__Bacteroidetes;c__Flavobacteriia;o__Flavobacteriales;f__Flavobacteriaceae;g__Gramella
Fusobacterium	3.47e-05	2.66e-07	k__Bacteria;p__Fusobacteria;c__Fusobacteriia;o__Fusobacteriales;f__Fusobacteriaceae;g__Fusobacterium
Ruegeria	0	2.66e-07	k__Bacteria;p__Proteobacteria;c__Alphaproteobacteria;o__Rhodobacterales;f__Rhodobacteraceae;g__Ruegeria
Erythrobacter	0	2.66e-07	k__Bacteria;p__Proteobacteria;c__Alphaproteobacteria;o__Sphingomonadales;f__Erythrobacteraceae;g__Erythrobacter
Candidatus Symbiobacter	0	2.66e-07	k__Bacteria;p__Proteobacteria;c__Betaproteobacteria;o__Burkholderiales;f__Comamonadaceae;g__Candidatus Symbiobacter
Candidatus Accumulibacter	0	2.43e-07	k__Bacteria;p__Proteobacteria;c__Betaproteobacteria;o__Unclassified;f__Unclassified;g__Candidatus Accumulibacter
Eutypa	0	2.43e-07	k__Eukaryota;p__Ascomycota;c__Sordariomycetes;o__Xylariales;f__Diatrypaceae;g__Eutypa
Neisseria	0	2.21e-07	k__Bacteria;p__Proteobacteria;c__Betaproteobacteria;o__Neisseriales;f__Neisseriaceae;g__Neisseria
Planktomarina	8.41e-07	1.99e-07	k__Bacteria;p__Proteobacteria;c__Alphaproteobacteria;o__Rhodobacterales;f__Rhodobacteraceae;g__Planktomarina
Actinobaculum	0	1.99e-07	k__Bacteria;p__Actinobacteria;c__Actinobacteria;o__Actinomycetales;f__Actinomycetaceae;g__Actinobaculum
Pseudoalteromonas	2.24e-05	1.55e-07	k__Bacteria;p__Proteobacteria;c__Gammaproteobacteria;o__Alteromonadales;f__Pseudoalteromonadaceae;g__Pseudoalteromonas
Treponema	1.98e-05	1.33e-07	k__Bacteria;p__Spirochaetes;c__Spirochaetia;o__Spirochaetales;f__Spirochaetaceae;g__Treponema
Nautilia	4.51e-06	1.33e-07	k__Bacteria;p__Proteobacteria;c__Epsilonproteobacteria;o__Nautiliales;f__Nautiliaceae;g__Nautilia
Veillonella	4.36e-06	1.33e-07	k__Bacteria;p__Firmicutes;c__Negativicutes;o__Selenomonadales;f__Veillonellaceae;g__Veillonella
Microcystis	1.15e-06	1.33e-07	k__Bacteria;p__Cyanobacteria;c__Unclassified;o__Chroococcales;f__Unclassified;g__Microcystis
Talaromyces	4.39e-05	1.11e-07	k__Eukaryota;p__Ascomycota;c__Eurotiomycetes;o__Eurotiales;f__Trichocomaceae;g__Talaromyces
Calothrix	6.12e-06	8.85e-08	k__Bacteria;p__Cyanobacteria;c__Unclassified;o__Nostocales;f__Rivulariaceae;g__Calothrix
Unclassified	1.38e-06	6.64e-08	k__Bacteria;p__Cyanobacteria;c__Unclassified;o__Unclassified;f__Unclassified;g__Unclassified
Unclassified	1.8e-05	4.43e-08	k__Bacteria;p__Firmicutes;c__Clostridia;o__Clostridiales;f__Unclassified;g__Unclassified
Polerovirus	7.1e-05	2.21e-08	k__Viruses;p__Unclassified;c__Unclassified;o__Unclassified;f__Luteoviridae;g__Polerovirus
Clavispora	3.75e-05	2.21e-08	k__Eukaryota;p__Ascomycota;c__Saccharomycetes;o__Saccharomycetales;f__Metschnikowiaceae;g__Clavispora
Thioalkalimicrobium	3.67e-06	2.21e-08	k__Bacteria;p__Proteobacteria;c__Gammaproteobacteria;o__Thiotrichales;f__Piscirickettsiaceae;g__Thioalkalimicrobium
Methanobrevibacter	3.13e-06	2.21e-08	k__Archaea;p__Euryarchaeota;c__Methanobacteria;o__Methanobacteriales;f__Methanobacteriaceae;g__Methanobrevibacter
Haloquadratum	1.3e-06	2.21e-08	k__Archaea;p__Euryarchaeota;c__Halobacteria;o__Halobacteriales;f__Halobacteriaceae;g__Haloquadratum
Syntrophomonas	1.22e-06	2.21e-08	k__Bacteria;p__Firmicutes;c__Clostridia;o__Clostridiales;f__Syntrophomonadaceae;g__Syntrophomonas
Phakopsora	0.000288057	0	k__Eukaryota;p__Basidiomycota;c__Unclassified;o__Pucciniales;f__Phakopsoraceae;g__Phakopsora
Leptosphaeria	0.0001214	0	k__Eukaryota;p__Ascomycota;c__Dothideomycetes;o__Pleosporales;f__Leptosphaeriaceae;g__Leptosphaeria
Thielavia	5.15e-05	0	k__Eukaryota;p__Ascomycota;c__Sordariomycetes;o__Sordariales;f__Chaetomiaceae;g__Thielavia
Verticillium	3.8e-05	0	k__Eukaryota;p__Ascomycota;c__Sordariomycetes;o__Glomerellales;f__Plectosphaerellaceae;g__Verticillium
Myceliophthora	3.1e-05	0	k__Eukaryota;p__Ascomycota;c__Sordariomycetes;o__Sordariales;f__Chaetomiaceae;g__Myceliophthora
Punctularia	3.03e-05	0	k__Eukaryota;p__Basidiomycota;c__Agaricomycetes;o__Corticiales;f__Punctulariaceae;g__Punctularia
Lodderomyces	2.81e-05	0	k__Eukaryota;p__Ascomycota;c__Saccharomycetes;o__Saccharomycetales;f__Debaryomycetaceae;g__Lodderomyces
Ogataea	2.69e-05	0	k__Eukaryota;p__Ascomycota;c__Saccharomycetes;o__Saccharomycetales;f__Pichiaceae;g__Ogataea
Neurospora	2.47e-05	0	k__Eukaryota;p__Ascomycota;c__Sordariomycetes;o__Sordariales;f__Sordariaceae;g__Neurospora
Melanopsichium	2.13e-05	0	k__Eukaryota;p__Basidiomycota;c__Ustilaginomycetes;o__Ustilaginales;f__Ustilaginaceae;g__Melanopsichium
Pseudozyma	2.09e-05	0	k__Eukaryota;p__Basidiomycota;c__Ustilaginomycetes;o__Ustilaginales;f__Ustilaginaceae;g__Pseudozyma
Stereum	2.05e-05	0	k__Eukaryota;p__Basidiomycota;c__Agaricomycetes;o__Russulales;f__Stereaceae;g__Stereum
Ophiocordyceps	1.8e-05	0	k__Eukaryota;p__Ascomycota;c__Sordariomycetes;o__Hypocreales;f__Ophiocordycipitaceae;g__Ophiocordyceps
Puccinia	1.67e-05	0	k__Eukaryota;p__Basidiomycota;c__Unclassified;o__Pucciniales;f__Pucciniaceae;g__Puccinia
Kluyveromyces	1.54e-05	0	k__Eukaryota;p__Ascomycota;c__Saccharomycetes;o__Saccharomycetales;f__Saccharomycetaceae;g__Kluyveromyces
Coraliomargarita	1.18e-05	0	k__Bacteria;p__Verrucomicrobia;c__Opitutae;o__Puniceicoccales;f__Puniceicoccaceae;g__Coraliomargarita
Anabaena	1.13e-05	0	k__Bacteria;p__Cyanobacteria;c__Unclassified;o__Nostocales;f__Nostocaceae;g__Anabaena
Tetrapisispora	1.05e-05	0	k__Eukaryota;p__Ascomycota;c__Saccharomycetes;o__Saccharomycetales;f__Saccharomycetaceae;g__Tetrapisispora
Sclerotinia	9.84e-06	0	k__Eukaryota;p__Ascomycota;c__Leotiomycetes;o__Helotiales;f__Sclerotiniaceae;g__Sclerotinia
Yarrowia	9.33e-06	0	k__Eukaryota;p__Ascomycota;c__Saccharomycetes;o__Saccharomycetales;f__Dipodascaceae;g__Yarrowia
Botrytis	8.18e-06	0	k__Eukaryota;p__Ascomycota;c__Leotiomycetes;o__Helotiales;f__Sclerotiniaceae;g__Botrytis
Cladophialophora	7.72e-06	0	k__Eukaryota;p__Ascomycota;c__Eurotiomycetes;o__Chaetothyriales;f__Herpotrichiellaceae;g__Cladophialophora
Bipolaris	7.64e-06	0	k__Eukaryota;p__Ascomycota;c__Dothideomycetes;o__Pleosporales;f__Pleosporaceae;g__Bipolaris
Exophiala	7.03e-06	0	k__Eukaryota;p__Ascomycota;c__Eurotiomycetes;o__Chaetothyriales;f__Herpotrichiellaceae;g__Exophiala
Tepidanaerobacter	6.12e-06	0	k__Bacteria;p__Firmicutes;c__Clostridia;o__Thermoanaerobacterales;f__Thermoanaerobacteraceae;g__Tepidanaerobacter
Saccharomyces	5.5e-06	0	k__Eukaryota;p__Ascomycota;c__Saccharomycetes;o__Saccharomycetales;f__Saccharomycetaceae;g__Saccharomyces
Coniosporium	5.27e-06	0	k__Eukaryota;p__Ascomycota;c__Eurotiomycetes;o__Chaetothyriales;f__Herpotrichiellaceae;g__Coniosporium
Mesoplasma	4.74e-06	0	k__Bacteria;p__Tenericutes;c__Mollicutes;o__Entomoplasmatales;f__Entomoplasmataceae;g__Mesoplasma
Eremothecium	4.28e-06	0	k__Eukaryota;p__Ascomycota;c__Saccharomycetes;o__Saccharomycetales;f__Saccharomycetaceae;g__Eremothecium
Trichoderma	4.28e-06	0	k__Eukaryota;p__Ascomycota;c__Sordariomycetes;o__Hypocreales;f__Hypocreaceae;g__Trichoderma
Colletotrichum	4.05e-06	0	k__Eukaryota;p__Ascomycota;c__Sordariomycetes;o__Glomerellales;f__Glomerellaceae;g__Colletotrichum
Chaetomium	4.05e-06	0	k__Eukaryota;p__Ascomycota;c__Sordariomycetes;o__Sordariales;f__Chaetomiaceae;g__Chaetomium
Proboscivirus	3.67e-06	0	k__Viruses;p__Unclassified;c__Unclassified;o__Herpesvirales;f__Herpesviridae;g__Proboscivirus
Magnaporthe	2.98e-06	0	k__Eukaryota;p__Ascomycota;c__Sordariomycetes;o__Magnaporthales;f__Magnaporthaceae;g__Magnaporthe
Trametes	2.98e-06	0	k__Eukaryota;p__Basidiomycota;c__Agaricomycetes;o__Polyporales;f__Coriolaceae;g__Trametes
Trichophyton	2.91e-06	0	k__Eukaryota;p__Ascomycota;c__Eurotiomycetes;o__Onygenales;f__Arthrodermataceae;g__Trichophyton
Tuber	2.75e-06	0	k__Eukaryota;p__Ascomycota;c__Pezizomycetes;o__Pezizales;f__Tuberaceae;g__Tuber
Podospora	2.68e-06	0	k__Eukaryota;p__Ascomycota;c__Sordariomycetes;o__Sordariales;f__Lasiosphaeriaceae;g__Podospora
Unclassified	2.68e-06	0	k__Viruses;p__Unclassified;c__Unclassified;o__Unclassified;f__Mimiviridae;g__Unclassified
Spathaspora	1.99e-06	0	k__Eukaryota;p__Ascomycota;c__Saccharomycetes;o__Saccharomycetales;f__Debaryomycetaceae;g__Spathaspora
Rhodosporidium	1.91e-06	0	k__Eukaryota;p__Basidiomycota;c__Unclassified;o__Sporidiobolales;f__Unclassified;g__Rhodosporidium
Auricularia	1.83e-06	0	k__Eukaryota;p__Basidiomycota;c__Agaricomycetes;o__Auriculariales;f__Auriculariaceae;g__Auricularia
Schizophyllum	1.68e-06	0	k__Eukaryota;p__Basidiomycota;c__Agaricomycetes;o__Agaricales;f__Schizophyllaceae;g__Schizophyllum
Ustilago	1.68e-06	0	k__Eukaryota;p__Basidiomycota;c__Ustilaginomycetes;o__Ustilaginales;f__Ustilaginaceae;g__Ustilago
Pelobacter	1.53e-06	0	k__Bacteria;p__Proteobacteria;c__Deltaproteobacteria;o__Desulfuromonadales;f__Pelobacteraceae;g__Pelobacter
Gaeumannomyces	1.53e-06	0	k__Eukaryota;p__Ascomycota;c__Sordariomycetes;o__Magnaporthales;f__Magnaporthaceae;g__Gaeumannomyces
Batrachochytrium	1.45e-06	0	k__Eukaryota;p__Chytridiomycota;c__Chytridiomycetes;o__Rhizophydiales;f__Unclassified;g__Batrachochytrium
Rhodopirellula	1.3e-06	0	k__Bacteria;p__Planctomycetes;c__Planctomycetia;o__Planctomycetales;f__Planctomycetaceae;g__Rhodopirellula
Beauveria	1.22e-06	0	k__Eukaryota;p__Ascomycota;c__Sordariomycetes;o__Hypocreales;f__Cordycipitaceae;g__Beauveria
Thermaerobacter	1.15e-06	0	k__Bacteria;p__Firmicutes;c__Clostridia;o__Clostridiales;f__Clostridiales Family XVII. Incertae Sedis;g__Thermaerobacter
Capronia	1.15e-06	0	k__Eukaryota;p__Ascomycota;c__Eurotiomycetes;o__Chaetothyriales;f__Herpotrichiellaceae;g__Capronia
Metarhizium	9.94e-07	0	k__Eukaryota;p__Ascomycota;c__Sordariomycetes;o__Hypocreales;f__Clavicipitaceae;g__Metarhizium
Microsporum	9.17e-07	0	k__Eukaryota;p__Ascomycota;c__Eurotiomycetes;o__Onygenales;f__Arthrodermataceae;g__Microsporum
Thamnidium	9.17e-07	0	k__Eukaryota;p__Unclassified;c__Unclassified;o__Mucorales;f__Mucoraceae;g__Thamnidium
Cordyceps	8.41e-07	0	k__Eukaryota;p__Ascomycota;c__Sordariomycetes;o__Hypocreales;f__Cordycipitaceae;g__Cordyceps
Zymoseptoria	7.64e-07	0	k__Eukaryota;p__Ascomycota;c__Dothideomycetes;o__Capnodiales;f__Mycosphaerellaceae;g__Zymoseptoria
Endocarpon	6.88e-07	0	k__Eukaryota;p__Ascomycota;c__Eurotiomycetes;o__Verrucariales;f__Verrucariaceae;g__Endocarpon
Unclassified	4.59e-07	0	k__Archaea;p__Thaumarchaeota;c__Unclassified;o__Unclassified;f__Unclassified;g__Unclassified
Others	0.976417	0.700615	Others

## Sheet: Species
Taxonomy	Sl-tar	Sl-art
Enterococcus casseliflavus	0.00860108	0.00977755	k__Bacteria;p__Firmicutes;c__Bacilli;o__Lactobacillales;f__Enterococcaceae;g__Enterococcus;s__Enterococcus casseliflavus
Enterococcus mundtii	0.000993674	0.000980706	k__Bacteria;p__Firmicutes;c__Bacilli;o__Lactobacillales;f__Enterococcaceae;g__Enterococcus;s__Enterococcus mundtii
Providencia stuartii	1.01e-06	0.000860556	k__Bacteria;p__Proteobacteria;c__Gammaproteobacteria;o__Enterobacteriales;f__Enterobacteriaceae;g__Providencia;s__Providencia stuartii
Stenotrophomonas maltophilia	7.01e-07	0.000854518	k__Bacteria;p__Proteobacteria;c__Gammaproteobacteria;o__Xanthomonadales;f__Xanthomonadaceae;g__Stenotrophomonas;s__Stenotrophomonas maltophilia
Acinetobacter guillouiae	1.56e-06	0.000771263	k__Bacteria;p__Proteobacteria;c__Gammaproteobacteria;o__Pseudomonadales;f__Moraxellaceae;g__Acinetobacter;s__Acinetobacter guillouiae
Comamonas testosteroni	8.56e-07	0.000464234	k__Bacteria;p__Proteobacteria;c__Betaproteobacteria;o__Burkholderiales;f__Comamonadaceae;g__Comamonas;s__Comamonas testosteroni
Salmonella enterica	5.45e-07	0.000379751	k__Bacteria;p__Proteobacteria;c__Gammaproteobacteria;o__Enterobacteriales;f__Enterobacteriaceae;g__Salmonella;s__Salmonella enterica
Klebsiella oxytoca	3.04e-06	0.000287352	k__Bacteria;p__Proteobacteria;c__Gammaproteobacteria;o__Enterobacteriales;f__Enterobacteriaceae;g__Klebsiella;s__Klebsiella oxytoca
Methylobacillus flagellatus	1.56e-07	0.00026914	k__Bacteria;p__Proteobacteria;c__Betaproteobacteria;o__Methylophilales;f__Methylophilaceae;g__Methylobacillus;s__Methylobacillus flagellatus
Pseudomonas putida	2.34e-07	0.000267767	k__Bacteria;p__Proteobacteria;c__Gammaproteobacteria;o__Pseudomonadales;f__Pseudomonadaceae;g__Pseudomonas;s__Pseudomonas putida
Ochrobactrum anthropi	1.56e-07	0.00026742	k__Bacteria;p__Proteobacteria;c__Alphaproteobacteria;o__Rhizobiales;f__Brucellaceae;g__Ochrobactrum;s__Ochrobactrum anthropi
Sphingobacterium sp. PM2-P1-29	6.23e-07	0.000261872	k__Bacteria;p__Bacteroidetes;c__Sphingobacteriia;o__Sphingobacteriales;f__Sphingobacteriaceae;g__Sphingobacterium;s__Sphingobacterium sp. PM2-P1-29
Bordetella petrii	2.34e-07	0.000180094	k__Bacteria;p__Proteobacteria;c__Betaproteobacteria;o__Burkholderiales;f__Alcaligenaceae;g__Bordetella;s__Bordetella petrii
Erwinia amylovora	3.89e-07	0.000167534	k__Bacteria;p__Proteobacteria;c__Gammaproteobacteria;o__Enterobacteriales;f__Enterobacteriaceae;g__Erwinia;s__Erwinia amylovora
Amphibacillus xylanus	4.15e-06	0.000138108	k__Bacteria;p__Firmicutes;c__Bacilli;o__Bacillales;f__Bacillaceae;g__Amphibacillus;s__Amphibacillus xylanus
Achromobacter xylosoxidans	0	0.000130694	k__Bacteria;p__Proteobacteria;c__Betaproteobacteria;o__Burkholderiales;f__Alcaligenaceae;g__Achromobacter;s__Achromobacter xylosoxidans
Escherichia coli	1e-05	0.000130361	k__Bacteria;p__Proteobacteria;c__Gammaproteobacteria;o__Enterobacteriales;f__Enterobacteriaceae;g__Escherichia;s__Escherichia coli
Acinetobacter sp. ADP1	3.11e-07	0.000125001	k__Bacteria;p__Proteobacteria;c__Gammaproteobacteria;o__Pseudomonadales;f__Moraxellaceae;g__Acinetobacter;s__Acinetobacter sp. ADP1
Basilea psittacipulmonis	6.23e-07	0.00011952	k__Bacteria;p__Proteobacteria;c__Betaproteobacteria;o__Burkholderiales;f__Alcaligenaceae;g__Basilea;s__Basilea psittacipulmonis
Proteus mirabilis	1.56e-07	0.000117318	k__Bacteria;p__Proteobacteria;c__Gammaproteobacteria;o__Enterobacteriales;f__Enterobacteriaceae;g__Proteus;s__Proteus mirabilis
Flavobacterium johnsoniae	1.26e-05	0.000115758	k__Bacteria;p__Bacteroidetes;c__Flavobacteriia;o__Flavobacteriales;f__Flavobacteriaceae;g__Flavobacterium;s__Flavobacterium johnsoniae
Alteromonas macleodii	1.56e-07	0.000102508	k__Bacteria;p__Proteobacteria;c__Gammaproteobacteria;o__Alteromonadales;f__Alteromonadaceae;g__Alteromonas;s__Alteromonas macleodii
Stenotrophomonas rhizophila	3.41e-07	9.07e-05	k__Bacteria;p__Proteobacteria;c__Gammaproteobacteria;o__Xanthomonadales;f__Xanthomonadaceae;g__Stenotrophomonas;s__Stenotrophomonas rhizophila
Pseudomonas sp. VLB120	7.78e-08	8.78e-05	k__Bacteria;p__Proteobacteria;c__Gammaproteobacteria;o__Pseudomonadales;f__Pseudomonadaceae;g__Pseudomonas;s__Pseudomonas sp. VLB120
Sphingobacterium sp. ML3W	1.56e-07	8.74e-05	k__Bacteria;p__Bacteroidetes;c__Sphingobacteriia;o__Sphingobacteriales;f__Sphingobacteriaceae;g__Sphingobacterium;s__Sphingobacterium sp. ML3W
Aspergillus niger	5.21e-06	8.48e-05	k__Eukaryota;p__Ascomycota;c__Eurotiomycetes;o__Eurotiales;f__Aspergillaceae;g__Aspergillus;s__Aspergillus niger
Clostridium saccharoperbutylacetonicum	4.91e-05	8.21e-05	k__Bacteria;p__Firmicutes;c__Clostridia;o__Clostridiales;f__Clostridiaceae;g__Clostridium;s__Clostridium saccharoperbutylacetonicum
Acinetobacter baumannii	7.78e-08	7.73e-05	k__Bacteria;p__Proteobacteria;c__Gammaproteobacteria;o__Pseudomonadales;f__Moraxellaceae;g__Acinetobacter;s__Acinetobacter baumannii
uncultured Ralstonia sp.	3.11e-07	7.14e-05	k__Bacteria;p__Proteobacteria;c__Betaproteobacteria;o__Burkholderiales;f__Burkholderiaceae;g__Ralstonia;s__uncultured Ralstonia sp.
Peptoclostridium difficile	5.67e-05	6.74e-05	k__Bacteria;p__Firmicutes;c__Clostridia;o__Clostridiales;f__Peptostreptococcaceae;g__Peptoclostridium;s__Peptoclostridium difficile
Acholeplasma laidlawii	5.43e-05	6.56e-05	k__Bacteria;p__Tenericutes;c__Mollicutes;o__Acholeplasmatales;f__Acholeplasmataceae;g__Acholeplasma;s__Acholeplasma laidlawii
Candida parapsilosis	1.56e-07	6.48e-05	k__Eukaryota;p__Ascomycota;c__Saccharomycetes;o__Saccharomycetales;f__Debaryomycetaceae;g__Candida;s__Candida parapsilosis
Pseudomonas aeruginosa	1.56e-07	6.26e-05	k__Bacteria;p__Proteobacteria;c__Gammaproteobacteria;o__Pseudomonadales;f__Pseudomonadaceae;g__Pseudomonas;s__Pseudomonas aeruginosa
Clostridium beijerinckii	2.17e-05	5.76e-05	k__Bacteria;p__Firmicutes;c__Clostridia;o__Clostridiales;f__Clostridiaceae;g__Clostridium;s__Clostridium beijerinckii
Bacillus subtilis	8.45e-05	5.73e-05	k__Bacteria;p__Firmicutes;c__Bacilli;o__Bacillales;f__Bacillaceae;g__Bacillus;s__Bacillus subtilis
Pseudomonas sp. StFLB209	0	5.49e-05	k__Bacteria;p__Proteobacteria;c__Gammaproteobacteria;o__Pseudomonadales;f__Pseudomonadaceae;g__Pseudomonas;s__Pseudomonas sp. StFLB209
Enterococcus faecium	6.27e-05	5.43e-05	k__Bacteria;p__Firmicutes;c__Bacilli;o__Lactobacillales;f__Enterococcaceae;g__Enterococcus;s__Enterococcus faecium
Bacillus lehensis	9.34e-06	5.3e-05	k__Bacteria;p__Firmicutes;c__Bacilli;o__Bacillales;f__Bacillaceae;g__Bacillus;s__Bacillus lehensis
Bacillus pumilus	5.47e-06	5.06e-05	k__Bacteria;p__Firmicutes;c__Bacilli;o__Bacillales;f__Bacillaceae;g__Bacillus;s__Bacillus pumilus
Staphylococcus aureus	2.45e-05	5.04e-05	k__Bacteria;p__Firmicutes;c__Bacilli;o__Bacillales;f__Staphylococcaceae;g__Staphylococcus;s__Staphylococcus aureus
Enterobacteria phage phi92	0	4.91e-05	k__Viruses;p__Unclassified;c__Unclassified;o__Caudovirales;f__Myoviridae;g__Unclassified;s__Enterobacteria phage phi92
Clostridium botulinum	6.76e-05	4.86e-05	k__Bacteria;p__Firmicutes;c__Clostridia;o__Clostridiales;f__Clostridiaceae;g__Clostridium;s__Clostridium botulinum
Enterobacter aerogenes	1.87e-07	4.86e-05	k__Bacteria;p__Proteobacteria;c__Gammaproteobacteria;o__Enterobacteriales;f__Enterobacteriaceae;g__Enterobacter;s__Enterobacter aerogenes
Sphingobacterium sp. 21	1.56e-07	4.8e-05	k__Bacteria;p__Bacteroidetes;c__Sphingobacteriia;o__Sphingobacteriales;f__Sphingobacteriaceae;g__Sphingobacterium;s__Sphingobacterium sp. 21
Listeria monocytogenes	1.22e-05	4.77e-05	k__Bacteria;p__Firmicutes;c__Bacilli;o__Bacillales;f__Listeriaceae;g__Listeria;s__Listeria monocytogenes
Pseudoxanthomonas suwonensis	1.25e-06	4.52e-05	k__Bacteria;p__Proteobacteria;c__Gammaproteobacteria;o__Xanthomonadales;f__Xanthomonadaceae;g__Pseudoxanthomonas;s__Pseudoxanthomonas suwonensis
Serratia marcescens	1.56e-07	4.48e-05	k__Bacteria;p__Proteobacteria;c__Gammaproteobacteria;o__Enterobacteriales;f__Enterobacteriaceae;g__Serratia;s__Serratia marcescens
Arcobacter nitrofigilis	0	4.33e-05	k__Bacteria;p__Proteobacteria;c__Epsilonproteobacteria;o__Campylobacterales;f__Campylobacteraceae;g__Arcobacter;s__Arcobacter nitrofigilis
Variovorax paradoxus	1.95e-06	3.84e-05	k__Bacteria;p__Proteobacteria;c__Betaproteobacteria;o__Burkholderiales;f__Comamonadaceae;g__Variovorax;s__Variovorax paradoxus
Carnobacterium sp. 17-4	2.04e-05	3.77e-05	k__Bacteria;p__Firmicutes;c__Bacilli;o__Lactobacillales;f__Carnobacteriaceae;g__Carnobacterium;s__Carnobacterium sp. 17-4
Bacillus megaterium	1.17e-06	3.77e-05	k__Bacteria;p__Firmicutes;c__Bacilli;o__Bacillales;f__Bacillaceae;g__Bacillus;s__Bacillus megaterium
Listeria ivanovii	5.82e-05	3.75e-05	k__Bacteria;p__Firmicutes;c__Bacilli;o__Bacillales;f__Listeriaceae;g__Listeria;s__Listeria ivanovii
Bordetella avium	0	3.72e-05	k__Bacteria;p__Proteobacteria;c__Betaproteobacteria;o__Burkholderiales;f__Alcaligenaceae;g__Bordetella;s__Bordetella avium
Clostridium perfringens	2.99e-05	3.54e-05	k__Bacteria;p__Firmicutes;c__Clostridia;o__Clostridiales;f__Clostridiaceae;g__Clostridium;s__Clostridium perfringens
Lysinibacillus varians	8.46e-06	3.48e-05	k__Bacteria;p__Firmicutes;c__Bacilli;o__Bacillales;f__Bacillaceae;g__Lysinibacillus;s__Lysinibacillus varians
Filifactor alocis	0	3.34e-05	k__Bacteria;p__Firmicutes;c__Clostridia;o__Clostridiales;f__Peptostreptococcaceae;g__Filifactor;s__Filifactor alocis
Ensifer adhaerens	7.78e-08	3.28e-05	k__Bacteria;p__Proteobacteria;c__Alphaproteobacteria;o__Rhizobiales;f__Rhizobiaceae;g__Ensifer;s__Ensifer adhaerens
Lactobacillus pentosus	3.14e-05	3.24e-05	k__Bacteria;p__Firmicutes;c__Bacilli;o__Lactobacillales;f__Lactobacillaceae;g__Lactobacillus;s__Lactobacillus pentosus
Pseudomonas syringae group genomosp. 3	0	3.23e-05	k__Bacteria;p__Proteobacteria;c__Gammaproteobacteria;o__Pseudomonadales;f__Pseudomonadaceae;g__Pseudomonas;s__Pseudomonas syringae group genomosp. 3
Salmonella phage SSU5	1.56e-07	3.05e-05	k__Viruses;p__Unclassified;c__Unclassified;o__Caudovirales;f__Siphoviridae;g__Unclassified;s__Salmonella phage SSU5
Bacillus cytotoxicus	9.32e-06	2.99e-05	k__Bacteria;p__Firmicutes;c__Bacilli;o__Bacillales;f__Bacillaceae;g__Bacillus;s__Bacillus cytotoxicus
Microbacterium testaceum	0	2.98e-05	k__Bacteria;p__Actinobacteria;c__Actinobacteria;o__Actinomycetales;f__Microbacteriaceae;g__Microbacterium;s__Microbacterium testaceum
Lachnoclostridium phytofermentans	5.23e-05	2.9e-05	k__Bacteria;p__Firmicutes;c__Clostridia;o__Clostridiales;f__Lachnospiraceae;g__Lachnoclostridium;s__Lachnoclostridium phytofermentans
Exiguobacterium sp. MH3	6.14e-06	2.85e-05	k__Bacteria;p__Firmicutes;c__Bacilli;o__Bacillales;f__Unclassified;g__Exiguobacterium;s__Exiguobacterium sp. MH3
Carnobacterium maltaromaticum	1.51e-05	2.79e-05	k__Bacteria;p__Firmicutes;c__Bacilli;o__Lactobacillales;f__Carnobacteriaceae;g__Carnobacterium;s__Carnobacterium maltaromaticum
Serratia sp. SCBI	0	2.71e-05	k__Bacteria;p__Proteobacteria;c__Gammaproteobacteria;o__Enterobacteriales;f__Enterobacteriaceae;g__Serratia;s__Serratia sp. SCBI
Klebsiella pneumoniae	0.000498326	2.66e-05	k__Bacteria;p__Proteobacteria;c__Gammaproteobacteria;o__Enterobacteriales;f__Enterobacteriaceae;g__Klebsiella;s__Klebsiella pneumoniae
Gilliamella apicola	9.18e-06	2.62e-05	k__Bacteria;p__Proteobacteria;c__Gammaproteobacteria;o__Orbales;f__Orbaceae;g__Gilliamella;s__Gilliamella apicola
Pseudomonas cremoricolorata	7.78e-08	2.58e-05	k__Bacteria;p__Proteobacteria;c__Gammaproteobacteria;o__Pseudomonadales;f__Pseudomonadaceae;g__Pseudomonas;s__Pseudomonas cremoricolorata
Enterococcus faecalis	2.16e-05	2.56e-05	k__Bacteria;p__Firmicutes;c__Bacilli;o__Lactobacillales;f__Enterococcaceae;g__Enterococcus;s__Enterococcus faecalis
Elizabethkingia anophelis	0	2.56e-05	k__Bacteria;p__Bacteroidetes;c__Flavobacteriia;o__Flavobacteriales;f__Flavobacteriaceae;g__Elizabethkingia;s__Elizabethkingia anophelis
Pantoea sp. At-9b	0	2.49e-05	k__Bacteria;p__Proteobacteria;c__Gammaproteobacteria;o__Enterobacteriales;f__Enterobacteriaceae;g__Pantoea;s__Pantoea sp. At-9b
Haloferax volcanii	0	2.37e-05	k__Archaea;p__Euryarchaeota;c__Halobacteria;o__Halobacteriales;f__Halobacteriaceae;g__Haloferax;s__Haloferax volcanii
Candidatus Arthromitus sp. SFB-rat-Yit	0	2.35e-05	k__Bacteria;p__Firmicutes;c__Clostridia;o__Clostridiales;f__Clostridiaceae;g__Candidatus Arthromitus;s__Candidatus Arthromitus sp. SFB-rat-Yit
Delftia sp. Cs1-4	0	2.34e-05	k__Bacteria;p__Proteobacteria;c__Betaproteobacteria;o__Burkholderiales;f__Comamonadaceae;g__Delftia;s__Delftia sp. Cs1-4
Staphylococcus pasteuri	0	2.32e-05	k__Bacteria;p__Firmicutes;c__Bacilli;o__Bacillales;f__Staphylococcaceae;g__Staphylococcus;s__Staphylococcus pasteuri
Haliscomenobacter hydrossis	0	2.3e-05	k__Bacteria;p__Bacteroidetes;c__Sphingobacteriia;o__Sphingobacteriales;f__Saprospiraceae;g__Haliscomenobacter;s__Haliscomenobacter hydrossis
Bordetella holmesii	0	2.28e-05	k__Bacteria;p__Proteobacteria;c__Betaproteobacteria;o__Burkholderiales;f__Alcaligenaceae;g__Bordetella;s__Bordetella holmesii
Agrobacterium tumefaciens	0	2.25e-05	k__Bacteria;p__Proteobacteria;c__Alphaproteobacteria;o__Rhizobiales;f__Rhizobiaceae;g__Agrobacterium;s__Agrobacterium tumefaciens
Enterococcus hirae	8.1e-05	2.24e-05	k__Bacteria;p__Firmicutes;c__Bacilli;o__Lactobacillales;f__Enterococcaceae;g__Enterococcus;s__Enterococcus hirae
Pedobacter heparinus	0	2.18e-05	k__Bacteria;p__Bacteroidetes;c__Sphingobacteriia;o__Sphingobacteriales;f__Sphingobacteriaceae;g__Pedobacter;s__Pedobacter heparinus
Leuconostoc gasicomitatum	1.56e-07	2.17e-05	k__Bacteria;p__Firmicutes;c__Bacilli;o__Lactobacillales;f__Leuconostocaceae;g__Leuconostoc;s__Leuconostoc gasicomitatum
Delftia acidovorans	0	2.15e-05	k__Bacteria;p__Proteobacteria;c__Betaproteobacteria;o__Burkholderiales;f__Comamonadaceae;g__Delftia;s__Delftia acidovorans
Bacillus cereus	9.88e-06	2.14e-05	k__Bacteria;p__Firmicutes;c__Bacilli;o__Bacillales;f__Bacillaceae;g__Bacillus;s__Bacillus cereus
Xanthomonas campestris	1.56e-07	2.11e-05	k__Bacteria;p__Proteobacteria;c__Gammaproteobacteria;o__Xanthomonadales;f__Xanthomonadaceae;g__Xanthomonas;s__Xanthomonas campestris
Pedobacter sp. MJ11	1.56e-07	2.08e-05	k__Bacteria;p__Bacteroidetes;c__Sphingobacteriia;o__Sphingobacteriales;f__Sphingobacteriaceae;g__Pedobacter;s__Pedobacter sp. MJ11
Morganella morganii	1.56e-07	2.07e-05	k__Bacteria;p__Proteobacteria;c__Gammaproteobacteria;o__Enterobacteriales;f__Enterobacteriaceae;g__Morganella;s__Morganella morganii
Lysinibacillus sphaericus	2.02e-06	2.06e-05	k__Bacteria;p__Firmicutes;c__Bacilli;o__Bacillales;f__Bacillaceae;g__Lysinibacillus;s__Lysinibacillus sphaericus
Paenibacillus polymyxa	1.63e-06	2.06e-05	k__Bacteria;p__Firmicutes;c__Bacilli;o__Bacillales;f__Paenibacillaceae;g__Paenibacillus;s__Paenibacillus polymyxa
Shimwellia blattae	0	2.04e-05	k__Bacteria;p__Proteobacteria;c__Gammaproteobacteria;o__Enterobacteriales;f__Enterobacteriaceae;g__Shimwellia;s__Shimwellia blattae
Bacillus halodurans	2.34e-05	2.03e-05	k__Bacteria;p__Firmicutes;c__Bacilli;o__Bacillales;f__Bacillaceae;g__Bacillus;s__Bacillus halodurans
Listeria seeligeri	0	2.02e-05	k__Bacteria;p__Firmicutes;c__Bacilli;o__Bacillales;f__Listeriaceae;g__Listeria;s__Listeria seeligeri
Pluralibacter gergoviae	0	2e-05	k__Bacteria;p__Proteobacteria;c__Gammaproteobacteria;o__Enterobacteriales;f__Enterobacteriaceae;g__Pluralibacter;s__Pluralibacter gergoviae
Yersinia enterocolitica	0	1.99e-05	k__Bacteria;p__Proteobacteria;c__Gammaproteobacteria;o__Enterobacteriales;f__Enterobacteriaceae;g__Yersinia;s__Yersinia enterocolitica
Paenibacillus graminis	8.33e-06	1.99e-05	k__Bacteria;p__Firmicutes;c__Bacilli;o__Bacillales;f__Paenibacillaceae;g__Paenibacillus;s__Paenibacillus graminis
Cyclobacterium marinum	0	1.96e-05	k__Bacteria;p__Bacteroidetes;c__Cytophagia;o__Cytophagales;f__Cyclobacteriaceae;g__Cyclobacterium;s__Cyclobacterium marinum
Methanococcus maripaludis	2.41e-06	1.94e-05	k__Archaea;p__Euryarchaeota;c__Methanococci;o__Methanococcales;f__Methanococcaceae;g__Methanococcus;s__Methanococcus maripaludis
Corynebacterium casei	0	1.92e-05	k__Bacteria;p__Actinobacteria;c__Actinobacteria;o__Actinomycetales;f__Corynebacteriaceae;g__Corynebacterium;s__Corynebacterium casei
Pusillimonas sp. T7-7	7.78e-08	1.92e-05	k__Bacteria;p__Proteobacteria;c__Betaproteobacteria;o__Burkholderiales;f__Alcaligenaceae;g__Pusillimonas;s__Pusillimonas sp. T7-7
Ralstonia pickettii	8.14e-05	1.86e-05	k__Bacteria;p__Proteobacteria;c__Betaproteobacteria;o__Burkholderiales;f__Burkholderiaceae;g__Ralstonia;s__Ralstonia pickettii
Dyella jiangningensis	1.56e-07	1.86e-05	k__Bacteria;p__Proteobacteria;c__Gammaproteobacteria;o__Xanthomonadales;f__Xanthomonadaceae;g__Dyella;s__Dyella jiangningensis
Bradyrhizobium japonicum	0	1.77e-05	k__Bacteria;p__Proteobacteria;c__Alphaproteobacteria;o__Rhizobiales;f__Bradyrhizobiaceae;g__Bradyrhizobium;s__Bradyrhizobium japonicum
Paenibacillus sp. FSL R5-0345	4.83e-06	1.75e-05	k__Bacteria;p__Firmicutes;c__Bacilli;o__Bacillales;f__Paenibacillaceae;g__Paenibacillus;s__Paenibacillus sp. FSL R5-0345
Paenibacillus mucilaginosus	1.97e-05	1.73e-05	k__Bacteria;p__Firmicutes;c__Bacilli;o__Bacillales;f__Paenibacillaceae;g__Paenibacillus;s__Paenibacillus mucilaginosus
Lactobacillus salivarius	3.11e-07	1.72e-05	k__Bacteria;p__Firmicutes;c__Bacilli;o__Lactobacillales;f__Lactobacillaceae;g__Lactobacillus;s__Lactobacillus salivarius
Bacillus thuringiensis	0.000132038	1.69e-05	k__Bacteria;p__Firmicutes;c__Bacilli;o__Bacillales;f__Bacillaceae;g__Bacillus;s__Bacillus thuringiensis
Bacillus cellulosilyticus	7.78e-08	1.66e-05	k__Bacteria;p__Firmicutes;c__Bacilli;o__Bacillales;f__Bacillaceae;g__Bacillus;s__Bacillus cellulosilyticus
Vibrio cholerae	1.56e-07	1.65e-05	k__Bacteria;p__Proteobacteria;c__Gammaproteobacteria;o__Vibrionales;f__Vibrionaceae;g__Vibrio;s__Vibrio cholerae
Enterobacter cloacae	0	1.65e-05	k__Bacteria;p__Proteobacteria;c__Gammaproteobacteria;o__Enterobacteriales;f__Enterobacteriaceae;g__Enterobacter;s__Enterobacter cloacae
Advenella mimigardefordensis	0	1.64e-05	k__Bacteria;p__Proteobacteria;c__Betaproteobacteria;o__Burkholderiales;f__Alcaligenaceae;g__Advenella;s__Advenella mimigardefordensis
Pseudoxanthomonas spadix	0	1.63e-05	k__Bacteria;p__Proteobacteria;c__Gammaproteobacteria;o__Xanthomonadales;f__Xanthomonadaceae;g__Pseudoxanthomonas;s__Pseudoxanthomonas spadix
Alicycliphilus denitrificans	0	1.63e-05	k__Bacteria;p__Proteobacteria;c__Betaproteobacteria;o__Burkholderiales;f__Comamonadaceae;g__Alicycliphilus;s__Alicycliphilus denitrificans
Escherichia fergusonii	3.97e-06	1.63e-05	k__Bacteria;p__Proteobacteria;c__Gammaproteobacteria;o__Enterobacteriales;f__Enterobacteriaceae;g__Escherichia;s__Escherichia fergusonii
Muricauda ruestringensis	0	1.62e-05	k__Bacteria;p__Bacteroidetes;c__Flavobacteriia;o__Flavobacteriales;f__Flavobacteriaceae;g__Muricauda;s__Muricauda ruestringensis
Chlorobium limicola	0	1.59e-05	k__Bacteria;p__Chlorobi;c__Chlorobia;o__Chlorobiales;f__Chlorobiaceae;g__Chlorobium;s__Chlorobium limicola
Paenibacillus sp. JDR-2	0	1.59e-05	k__Bacteria;p__Firmicutes;c__Bacilli;o__Bacillales;f__Paenibacillaceae;g__Paenibacillus;s__Paenibacillus sp. JDR-2
Clostridium sp. BNL1100	0	1.59e-05	k__Bacteria;p__Firmicutes;c__Clostridia;o__Clostridiales;f__Clostridiaceae;g__Clostridium;s__Clostridium sp. BNL1100
Kosakonia sacchari	7.78e-08	1.53e-05	k__Bacteria;p__Proteobacteria;c__Gammaproteobacteria;o__Enterobacteriales;f__Enterobacteriaceae;g__Kosakonia;s__Kosakonia sacchari
Lactococcus lactis	7.24e-06	1.53e-05	k__Bacteria;p__Firmicutes;c__Bacilli;o__Lactobacillales;f__Streptococcaceae;g__Lactococcus;s__Lactococcus lactis
Pseudomonas rhizosphaerae	0	1.51e-05	k__Bacteria;p__Proteobacteria;c__Gammaproteobacteria;o__Pseudomonadales;f__Pseudomonadaceae;g__Pseudomonas;s__Pseudomonas rhizosphaerae
Mollicutes bacterium HR1	4.55e-06	1.51e-05	k__Bacteria;p__Tenericutes;c__Mollicutes;o__Unclassified;f__Unclassified;g__Unclassified;s__Mollicutes bacterium HR1
Clostridium saccharobutylicum	3.97e-06	1.48e-05	k__Bacteria;p__Firmicutes;c__Clostridia;o__Clostridiales;f__Clostridiaceae;g__Clostridium;s__Clostridium saccharobutylicum
Bordetella bronchiseptica	7.78e-08	1.47e-05	k__Bacteria;p__Proteobacteria;c__Betaproteobacteria;o__Burkholderiales;f__Alcaligenaceae;g__Bordetella;s__Bordetella bronchiseptica
Enterobacter sp. R4-368	1.14e-05	1.47e-05	k__Bacteria;p__Proteobacteria;c__Gammaproteobacteria;o__Enterobacteriales;f__Enterobacteriaceae;g__Enterobacter;s__Enterobacter sp. R4-368
Haemophilus influenzae	3.58e-06	1.45e-05	k__Bacteria;p__Proteobacteria;c__Gammaproteobacteria;o__Pasteurellales;f__Pasteurellaceae;g__Haemophilus;s__Haemophilus influenzae
Rhodopseudomonas palustris	1.56e-07	1.45e-05	k__Bacteria;p__Proteobacteria;c__Alphaproteobacteria;o__Rhizobiales;f__Bradyrhizobiaceae;g__Rhodopseudomonas;s__Rhodopseudomonas palustris
Mesorhizobium ciceri	0	1.42e-05	k__Bacteria;p__Proteobacteria;c__Alphaproteobacteria;o__Rhizobiales;f__Phyllobacteriaceae;g__Mesorhizobium;s__Mesorhizobium ciceri
Acholeplasma palmae	2.54e-05	1.42e-05	k__Bacteria;p__Tenericutes;c__Mollicutes;o__Acholeplasmatales;f__Acholeplasmataceae;g__Acholeplasma;s__Acholeplasma palmae
Clavibacter michiganensis	0	1.41e-05	k__Bacteria;p__Actinobacteria;c__Actinobacteria;o__Actinomycetales;f__Microbacteriaceae;g__Clavibacter;s__Clavibacter michiganensis
Xenorhabdus doucetiae	0	1.41e-05	k__Bacteria;p__Proteobacteria;c__Gammaproteobacteria;o__Enterobacteriales;f__Enterobacteriaceae;g__Xenorhabdus;s__Xenorhabdus doucetiae
Pseudomonas mendocina	0	1.36e-05	k__Bacteria;p__Proteobacteria;c__Gammaproteobacteria;o__Pseudomonadales;f__Pseudomonadaceae;g__Pseudomonas;s__Pseudomonas mendocina
Pantoea ananatis	0	1.35e-05	k__Bacteria;p__Proteobacteria;c__Gammaproteobacteria;o__Enterobacteriales;f__Enterobacteriaceae;g__Pantoea;s__Pantoea ananatis
Oceanobacillus iheyensis	8.46e-06	1.35e-05	k__Bacteria;p__Firmicutes;c__Bacilli;o__Bacillales;f__Bacillaceae;g__Oceanobacillus;s__Oceanobacillus iheyensis
Erwinia tasmaniensis	0	1.34e-05	k__Bacteria;p__Proteobacteria;c__Gammaproteobacteria;o__Enterobacteriales;f__Enterobacteriaceae;g__Erwinia;s__Erwinia tasmaniensis
Niastella koreensis	0	1.34e-05	k__Bacteria;p__Bacteroidetes;c__Sphingobacteriia;o__Sphingobacteriales;f__Unclassified;g__Niastella;s__Niastella koreensis
Paracoccus aminophilus	0	1.34e-05	k__Bacteria;p__Proteobacteria;c__Alphaproteobacteria;o__Rhodobacterales;f__Rhodobacteraceae;g__Paracoccus;s__Paracoccus aminophilus
Brevibacillus laterosporus	2.8e-06	1.34e-05	k__Bacteria;p__Firmicutes;c__Bacilli;o__Bacillales;f__Paenibacillaceae;g__Brevibacillus;s__Brevibacillus laterosporus
Pseudomonas knackmussii	0	1.33e-05	k__Bacteria;p__Proteobacteria;c__Gammaproteobacteria;o__Pseudomonadales;f__Pseudomonadaceae;g__Pseudomonas;s__Pseudomonas knackmussii
Streptococcus mitis	2.79e-06	1.32e-05	k__Bacteria;p__Firmicutes;c__Bacilli;o__Lactobacillales;f__Streptococcaceae;g__Streptococcus;s__Streptococcus mitis
Advenella kashmirensis	0	1.31e-05	k__Bacteria;p__Proteobacteria;c__Betaproteobacteria;o__Burkholderiales;f__Alcaligenaceae;g__Advenella;s__Advenella kashmirensis
Pseudomonas resinovorans	0	1.31e-05	k__Bacteria;p__Proteobacteria;c__Gammaproteobacteria;o__Pseudomonadales;f__Pseudomonadaceae;g__Pseudomonas;s__Pseudomonas resinovorans
Solitalea canadensis	5.45e-06	1.31e-05	k__Bacteria;p__Bacteroidetes;c__Sphingobacteriia;o__Sphingobacteriales;f__Sphingobacteriaceae;g__Solitalea;s__Solitalea canadensis
Cellulosilyticum lentocellum	1.25e-05	1.31e-05	k__Bacteria;p__Firmicutes;c__Clostridia;o__Clostridiales;f__Lachnospiraceae;g__Cellulosilyticum;s__Cellulosilyticum lentocellum
Pseudomonas fluorescens	0	1.3e-05	k__Bacteria;p__Proteobacteria;c__Gammaproteobacteria;o__Pseudomonadales;f__Pseudomonadaceae;g__Pseudomonas;s__Pseudomonas fluorescens
Cronobacter sakazakii	2.98e-05	1.29e-05	k__Bacteria;p__Proteobacteria;c__Gammaproteobacteria;o__Enterobacteriales;f__Enterobacteriaceae;g__Cronobacter;s__Cronobacter sakazakii
Paracoccus denitrificans	0	1.29e-05	k__Bacteria;p__Proteobacteria;c__Alphaproteobacteria;o__Rhodobacterales;f__Rhodobacteraceae;g__Paracoccus;s__Paracoccus denitrificans
Croceibacter atlanticus	0	1.25e-05	k__Bacteria;p__Bacteroidetes;c__Flavobacteriia;o__Flavobacteriales;f__Flavobacteriaceae;g__Croceibacter;s__Croceibacter atlanticus
Lactobacillus rhamnosus	0	1.24e-05	k__Bacteria;p__Firmicutes;c__Bacilli;o__Lactobacillales;f__Lactobacillaceae;g__Lactobacillus;s__Lactobacillus rhamnosus
Acidovorax avenae	0	1.22e-05	k__Bacteria;p__Proteobacteria;c__Betaproteobacteria;o__Burkholderiales;f__Comamonadaceae;g__Acidovorax;s__Acidovorax avenae
Staphylococcus xylosus	7.01e-07	1.2e-05	k__Bacteria;p__Firmicutes;c__Bacilli;o__Bacillales;f__Staphylococcaceae;g__Staphylococcus;s__Staphylococcus xylosus
Serratia proteamaculans	0	1.19e-05	k__Bacteria;p__Proteobacteria;c__Gammaproteobacteria;o__Enterobacteriales;f__Enterobacteriaceae;g__Serratia;s__Serratia proteamaculans
Pseudomonas denitrificans	0	1.18e-05	k__Bacteria;p__Proteobacteria;c__Gammaproteobacteria;o__Pseudomonadales;f__Pseudomonadaceae;g__Pseudomonas;s__Pseudomonas denitrificans
Pseudomonas poae	0	1.18e-05	k__Bacteria;p__Proteobacteria;c__Gammaproteobacteria;o__Pseudomonadales;f__Pseudomonadaceae;g__Pseudomonas;s__Pseudomonas poae
Megamonas hypermegale	2.35e-05	1.17e-05	k__Bacteria;p__Firmicutes;c__Negativicutes;o__Selenomonadales;f__Veillonellaceae;g__Megamonas;s__Megamonas hypermegale
[Ruminococcus] torques	1.56e-07	1.15e-05	k__Bacteria;p__Firmicutes;c__Clostridia;o__Clostridiales;f__Lachnospiraceae;g__Blautia;s__[Ruminococcus] torques
Erwinia billingiae	0	1.14e-05	k__Bacteria;p__Proteobacteria;c__Gammaproteobacteria;o__Enterobacteriales;f__Enterobacteriaceae;g__Erwinia;s__Erwinia billingiae
Starkeya novella	0	1.13e-05	k__Bacteria;p__Proteobacteria;c__Alphaproteobacteria;o__Rhizobiales;f__Xanthobacteraceae;g__Starkeya;s__Starkeya novella
Carnobacterium sp. WN1359	8.33e-06	1.13e-05	k__Bacteria;p__Firmicutes;c__Bacilli;o__Lactobacillales;f__Carnobacteriaceae;g__Carnobacterium;s__Carnobacterium sp. WN1359
Pelosinus sp. UFO1	7.08e-06	1.13e-05	k__Bacteria;p__Firmicutes;c__Negativicutes;o__Selenomonadales;f__Veillonellaceae;g__Pelosinus;s__Pelosinus sp. UFO1
Sinorhizobium fredii	0	1.1e-05	k__Bacteria;p__Proteobacteria;c__Alphaproteobacteria;o__Rhizobiales;f__Rhizobiaceae;g__Sinorhizobium;s__Sinorhizobium fredii
Streptobacillus moniliformis	2.83e-05	1.08e-05	k__Bacteria;p__Fusobacteria;c__Fusobacteriia;o__Fusobacteriales;f__Leptotrichiaceae;g__Streptobacillus;s__Streptobacillus moniliformis
Streptococcus gallolyticus	4.98e-06	1.08e-05	k__Bacteria;p__Firmicutes;c__Bacilli;o__Lactobacillales;f__Streptococcaceae;g__Streptococcus;s__Streptococcus gallolyticus
Chitinophaga pinensis	0	1.07e-05	k__Bacteria;p__Bacteroidetes;c__Sphingobacteriia;o__Sphingobacteriales;f__Unclassified;g__Chitinophaga;s__Chitinophaga pinensis
Acidovorax sp. KKS102	0	1.07e-05	k__Bacteria;p__Proteobacteria;c__Betaproteobacteria;o__Burkholderiales;f__Comamonadaceae;g__Acidovorax;s__Acidovorax sp. KKS102
Caldisericum exile	0	1.06e-05	k__Bacteria;p__Caldiserica;c__Caldisericia;o__Caldisericales;f__Caldisericaceae;g__Caldisericum;s__Caldisericum exile
Marinobacter sp. R9SW1	0	1.05e-05	k__Bacteria;p__Proteobacteria;c__Gammaproteobacteria;o__Alteromonadales;f__Alteromonadaceae;g__Marinobacter;s__Marinobacter sp. R9SW1
Serratia plymuthica	1.56e-07	1.04e-05	k__Bacteria;p__Proteobacteria;c__Gammaproteobacteria;o__Enterobacteriales;f__Enterobacteriaceae;g__Serratia;s__Serratia plymuthica
Macrococcus caseolyticus	2.93e-06	1.02e-05	k__Bacteria;p__Firmicutes;c__Bacilli;o__Bacillales;f__Staphylococcaceae;g__Macrococcus;s__Macrococcus caseolyticus
Acinetobacter sp. Tol 5	0	1.01e-05	k__Bacteria;p__Proteobacteria;c__Gammaproteobacteria;o__Pseudomonadales;f__Moraxellaceae;g__Acinetobacter;s__Acinetobacter sp. Tol 5
Roseburia hominis	2.47e-06	1e-05	k__Bacteria;p__Firmicutes;c__Clostridia;o__Clostridiales;f__Lachnospiraceae;g__Roseburia;s__Roseburia hominis
Pseudomonas simiae	0	9.94e-06	k__Bacteria;p__Proteobacteria;c__Gammaproteobacteria;o__Pseudomonadales;f__Pseudomonadaceae;g__Pseudomonas;s__Pseudomonas simiae
Listeria welshimeri	8.56e-07	9.82e-06	k__Bacteria;p__Firmicutes;c__Bacilli;o__Bacillales;f__Listeriaceae;g__Listeria;s__Listeria welshimeri
Cercopithecine herpesvirus 5	0	9.7e-06	k__Viruses;p__Unclassified;c__Unclassified;o__Herpesvirales;f__Herpesviridae;g__Cytomegalovirus;s__Cercopithecine herpesvirus 5
Weissella koreensis	9.73e-06	9.67e-06	k__Bacteria;p__Firmicutes;c__Bacilli;o__Lactobacillales;f__Leuconostocaceae;g__Weissella;s__Weissella koreensis
Gottschalkia acidurici	2.21e-05	9.63e-06	k__Bacteria;p__Firmicutes;c__Clostridia;o__Clostridiales;f__Unclassified;g__Gottschalkia;s__Gottschalkia acidurici
Rhizobium tropici	0	9.31e-06	k__Bacteria;p__Proteobacteria;c__Alphaproteobacteria;o__Rhizobiales;f__Rhizobiaceae;g__Rhizobium;s__Rhizobium tropici
Emticicia oligotrophica	0	9.22e-06	k__Bacteria;p__Bacteroidetes;c__Cytophagia;o__Cytophagales;f__Cytophagaceae;g__Emticicia;s__Emticicia oligotrophica
Eubacterium rectale	1.01e-06	9.21e-06	k__Bacteria;p__Firmicutes;c__Clostridia;o__Clostridiales;f__Eubacteriaceae;g__Eubacterium;s__Eubacterium rectale
uncultured bacterium	0.00119852	9.18e-06	k__Bacteria;p__Unclassified;c__Unclassified;o__Unclassified;f__Unclassified;g__Unclassified;s__uncultured bacterium
Bacillus clausii	4.67e-07	9.13e-06	k__Bacteria;p__Firmicutes;c__Bacilli;o__Bacillales;f__Bacillaceae;g__Bacillus;s__Bacillus clausii
Halobacillus halophilus	0	9.07e-06	k__Bacteria;p__Firmicutes;c__Bacilli;o__Bacillales;f__Bacillaceae;g__Halobacillus;s__Halobacillus halophilus
Rhizobium leguminosarum	0	9.04e-06	k__Bacteria;p__Proteobacteria;c__Alphaproteobacteria;o__Rhizobiales;f__Rhizobiaceae;g__Rhizobium;s__Rhizobium leguminosarum
Ruminococcus sp. SR1/5	0	9.02e-06	k__Bacteria;p__Firmicutes;c__Clostridia;o__Clostridiales;f__Ruminococcaceae;g__Ruminococcus;s__Ruminococcus sp. SR1/5
Acidovorax citrulli	0	9e-06	k__Bacteria;p__Proteobacteria;c__Betaproteobacteria;o__Burkholderiales;f__Comamonadaceae;g__Acidovorax;s__Acidovorax citrulli
Conexibacter woesei	0	8.95e-06	k__Bacteria;p__Actinobacteria;c__Actinobacteria;o__Solirubrobacterales;f__Conexibacteraceae;g__Conexibacter;s__Conexibacter woesei
Castellaniella defragrans	0	8.86e-06	k__Bacteria;p__Proteobacteria;c__Betaproteobacteria;o__Burkholderiales;f__Alcaligenaceae;g__Castellaniella;s__Castellaniella defragrans
Cupriavidus necator	0	8.84e-06	k__Bacteria;p__Proteobacteria;c__Betaproteobacteria;o__Burkholderiales;f__Burkholderiaceae;g__Cupriavidus;s__Cupriavidus necator
Sphingomonas sp. MM-1	0	8.84e-06	k__Bacteria;p__Proteobacteria;c__Alphaproteobacteria;o__Sphingomonadales;f__Sphingomonadaceae;g__Sphingomonas;s__Sphingomonas sp. MM-1
Rhizobium sp.	0	8.84e-06	k__Bacteria;p__Proteobacteria;c__Alphaproteobacteria;o__Rhizobiales;f__Rhizobiaceae;g__Rhizobium;s__Rhizobium sp.
Paenibacillus sp. Y412MC10	1.56e-07	8.82e-06	k__Bacteria;p__Firmicutes;c__Bacilli;o__Bacillales;f__Paenibacillaceae;g__Paenibacillus;s__Paenibacillus sp. Y412MC10
Halanaerobium praevalens	9.99e-07	8.8e-06	k__Bacteria;p__Firmicutes;c__Clostridia;o__Halanaerobiales;f__Halanaerobiaceae;g__Halanaerobium;s__Halanaerobium praevalens
Acetobacterium woodii	4.42e-06	8.75e-06	k__Bacteria;p__Firmicutes;c__Clostridia;o__Clostridiales;f__Eubacteriaceae;g__Acetobacterium;s__Acetobacterium woodii
Burkholderia cenocepacia	3.11e-07	8.68e-06	k__Bacteria;p__Proteobacteria;c__Betaproteobacteria;o__Burkholderiales;f__Burkholderiaceae;g__Burkholderia;s__Burkholderia cenocepacia
Desulfurobacterium thermolithotrophum	0	8.55e-06	k__Bacteria;p__Aquificae;c__Aquificae;o__Desulfurobacteriales;f__Desulfurobacteriaceae;g__Desulfurobacterium;s__Desulfurobacterium thermolithotrophum
Pseudomonas sp. 12M76_air	0	8.54e-06	k__Bacteria;p__Proteobacteria;c__Gammaproteobacteria;o__Pseudomonadales;f__Pseudomonadaceae;g__Pseudomonas;s__Pseudomonas sp. 12M76_air
Riemerella anatipestifer	0	8.41e-06	k__Bacteria;p__Bacteroidetes;c__Flavobacteriia;o__Flavobacteriales;f__Flavobacteriaceae;g__Riemerella;s__Riemerella anatipestifer
Dickeya dadantii	9.34e-07	8.32e-06	k__Bacteria;p__Proteobacteria;c__Gammaproteobacteria;o__Enterobacteriales;f__Enterobacteriaceae;g__Dickeya;s__Dickeya dadantii
Flavobacterium branchiophilum	0	8.32e-06	k__Bacteria;p__Bacteroidetes;c__Flavobacteriia;o__Flavobacteriales;f__Flavobacteriaceae;g__Flavobacterium;s__Flavobacterium branchiophilum
Bartonella australis	0	8.23e-06	k__Bacteria;p__Proteobacteria;c__Alphaproteobacteria;o__Rhizobiales;f__Bartonellaceae;g__Bartonella;s__Bartonella australis
Pseudomonas mosselii	7.78e-07	8.21e-06	k__Bacteria;p__Proteobacteria;c__Gammaproteobacteria;o__Pseudomonadales;f__Pseudomonadaceae;g__Pseudomonas;s__Pseudomonas mosselii
Pseudomonas chlororaphis	0	8.19e-06	k__Bacteria;p__Proteobacteria;c__Gammaproteobacteria;o__Pseudomonadales;f__Pseudomonadaceae;g__Pseudomonas;s__Pseudomonas chlororaphis
[Clostridium] cellulolyticum	0	8.17e-06	k__Bacteria;p__Firmicutes;c__Clostridia;o__Clostridiales;f__Clostridiaceae;g__Clostridium;s__[Clostridium] cellulolyticum
Geobacillus stearothermophilus	1.32e-06	8.03e-06	k__Bacteria;p__Firmicutes;c__Bacilli;o__Bacillales;f__Bacillaceae;g__Geobacillus;s__Geobacillus stearothermophilus
Rhodanobacter denitrificans	0	8.01e-06	k__Bacteria;p__Proteobacteria;c__Gammaproteobacteria;o__Xanthomonadales;f__Xanthomonadaceae;g__Rhodanobacter;s__Rhodanobacter denitrificans
Cupriavidus taiwanensis	0	7.92e-06	k__Bacteria;p__Proteobacteria;c__Betaproteobacteria;o__Burkholderiales;f__Burkholderiaceae;g__Cupriavidus;s__Cupriavidus taiwanensis
Agrobacterium sp. H13-3	0	7.91e-06	k__Bacteria;p__Proteobacteria;c__Alphaproteobacteria;o__Rhizobiales;f__Rhizobiaceae;g__Agrobacterium;s__Agrobacterium sp. H13-3
Enterobacter lignolyticus	0	7.69e-06	k__Bacteria;p__Proteobacteria;c__Gammaproteobacteria;o__Enterobacteriales;f__Enterobacteriaceae;g__Enterobacter;s__Enterobacter lignolyticus
Acinetobacter oleivorans	0	7.67e-06	k__Bacteria;p__Proteobacteria;c__Gammaproteobacteria;o__Pseudomonadales;f__Moraxellaceae;g__Acinetobacter;s__Acinetobacter oleivorans
Pseudomonas sp. WCS374	0	7.63e-06	k__Bacteria;p__Proteobacteria;c__Gammaproteobacteria;o__Pseudomonadales;f__Pseudomonadaceae;g__Pseudomonas;s__Pseudomonas sp. WCS374
Coriobacterium glomerans	0	7.61e-06	k__Bacteria;p__Actinobacteria;c__Actinobacteria;o__Coriobacteriales;f__Coriobacteriaceae;g__Coriobacterium;s__Coriobacterium glomerans
Mycoplasma hominis	0	7.57e-06	k__Bacteria;p__Tenericutes;c__Mollicutes;o__Mycoplasmatales;f__Mycoplasmataceae;g__Mycoplasma;s__Mycoplasma hominis
Hahella chejuensis	9.57e-06	7.56e-06	k__Bacteria;p__Proteobacteria;c__Gammaproteobacteria;o__Oceanospirillales;f__Hahellaceae;g__Hahella;s__Hahella chejuensis
Sphingomonas wittichii	0	7.43e-06	k__Bacteria;p__Proteobacteria;c__Alphaproteobacteria;o__Sphingomonadales;f__Sphingomonadaceae;g__Sphingomonas;s__Sphingomonas wittichii
Human immunodeficiency virus 1	0	7.42e-06	k__Viruses;p__Unclassified;c__Unclassified;o__Unclassified;f__Retroviridae;g__Lentivirus;s__Human immunodeficiency virus 1
Enterobacter asburiae	0	7.33e-06	k__Bacteria;p__Proteobacteria;c__Gammaproteobacteria;o__Enterobacteriales;f__Enterobacteriaceae;g__Enterobacter;s__Enterobacter asburiae
Candidatus Chloracidobacterium thermophilum	7.78e-08	7.27e-06	k__Bacteria;p__Acidobacteria;c__Unclassified;o__Unclassified;f__Unclassified;g__Candidatus Chloracidobacterium;s__Candidatus Chloracidobacterium thermophilum
Sinorhizobium medicae	0	7.24e-06	k__Bacteria;p__Proteobacteria;c__Alphaproteobacteria;o__Rhizobiales;f__Rhizobiaceae;g__Sinorhizobium;s__Sinorhizobium medicae
Clostridium pasteurianum	0	7.22e-06	k__Bacteria;p__Firmicutes;c__Clostridia;o__Clostridiales;f__Clostridiaceae;g__Clostridium;s__Clostridium pasteurianum
Pseudomonas sp. FGI182	0	7.18e-06	k__Bacteria;p__Proteobacteria;c__Gammaproteobacteria;o__Pseudomonadales;f__Pseudomonadaceae;g__Pseudomonas;s__Pseudomonas sp. FGI182
Polaromonas naphthalenivorans	0	7.02e-06	k__Bacteria;p__Proteobacteria;c__Betaproteobacteria;o__Burkholderiales;f__Comamonadaceae;g__Polaromonas;s__Polaromonas naphthalenivorans
Sinorhizobium meliloti	0	6.97e-06	k__Bacteria;p__Proteobacteria;c__Alphaproteobacteria;o__Rhizobiales;f__Rhizobiaceae;g__Sinorhizobium;s__Sinorhizobium meliloti
Sodalis glossinidius	0	6.91e-06	k__Bacteria;p__Proteobacteria;c__Gammaproteobacteria;o__Enterobacteriales;f__Enterobacteriaceae;g__Sodalis;s__Sodalis glossinidius
Burkholderia sp. CCGE1002	0	6.86e-06	k__Bacteria;p__Proteobacteria;c__Betaproteobacteria;o__Burkholderiales;f__Burkholderiaceae;g__Burkholderia;s__Burkholderia sp. CCGE1002
Dictyoglomus thermophilum	0	6.79e-06	k__Bacteria;p__Dictyoglomi;c__Dictyoglomia;o__Dictyoglomales;f__Dictyoglomaceae;g__Dictyoglomus;s__Dictyoglomus thermophilum
Serratia liquefaciens	0	6.75e-06	k__Bacteria;p__Proteobacteria;c__Gammaproteobacteria;o__Enterobacteriales;f__Enterobacteriaceae;g__Serratia;s__Serratia liquefaciens
Coprococcus sp. ART55/1	0	6.61e-06	k__Bacteria;p__Firmicutes;c__Clostridia;o__Clostridiales;f__Lachnospiraceae;g__Coprococcus;s__Coprococcus sp. ART55/1
Hirschia baltica	2.33e-06	6.52e-06	k__Bacteria;p__Proteobacteria;c__Alphaproteobacteria;o__Rhodobacterales;f__Hyphomonadaceae;g__Hirschia;s__Hirschia baltica
Lysinibacillus sp. 13S34_air	1.27e-05	6.45e-06	k__Bacteria;p__Firmicutes;c__Bacilli;o__Bacillales;f__Bacillaceae;g__Lysinibacillus;s__Lysinibacillus sp. 13S34_air
Serratia phage phiMAM1	7.78e-08	6.41e-06	k__Viruses;p__Unclassified;c__Unclassified;o__Caudovirales;f__Myoviridae;g__Unclassified;s__Serratia phage phiMAM1
Roseburia intestinalis	7e-06	6.38e-06	k__Bacteria;p__Firmicutes;c__Clostridia;o__Clostridiales;f__Lachnospiraceae;g__Roseburia;s__Roseburia intestinalis
candidate division SR1 bacterium RAAC1_SR1_1	0	6.36e-06	k__Bacteria;p__Unclassified;c__Unclassified;o__Unclassified;f__Unclassified;g__Unclassified;s__candidate division SR1 bacterium RAAC1_SR1_1
Serratia fonticola	0	6.3e-06	k__Bacteria;p__Proteobacteria;c__Gammaproteobacteria;o__Enterobacteriales;f__Enterobacteriaceae;g__Serratia;s__Serratia fonticola
Amycolatopsis methanolica	0	6.3e-06	k__Bacteria;p__Actinobacteria;c__Actinobacteria;o__Actinomycetales;f__Pseudonocardiaceae;g__Amycolatopsis;s__Amycolatopsis methanolica
Pseudomonas protegens	0	6.19e-06	k__Bacteria;p__Proteobacteria;c__Gammaproteobacteria;o__Pseudomonadales;f__Pseudomonadaceae;g__Pseudomonas;s__Pseudomonas protegens
Cellulosilyticum ruminicola	1.71e-06	6.15e-06	k__Bacteria;p__Firmicutes;c__Clostridia;o__Clostridiales;f__Lachnospiraceae;g__Cellulosilyticum;s__Cellulosilyticum ruminicola
Lactobacillus plantarum	7.01e-07	6.1e-06	k__Bacteria;p__Firmicutes;c__Bacilli;o__Lactobacillales;f__Lactobacillaceae;g__Lactobacillus;s__Lactobacillus plantarum
Lactobacillus acidophilus	0	6.07e-06	k__Bacteria;p__Firmicutes;c__Bacilli;o__Lactobacillales;f__Lactobacillaceae;g__Lactobacillus;s__Lactobacillus acidophilus
Verminephrobacter eiseniae	0	6.03e-06	k__Bacteria;p__Proteobacteria;c__Betaproteobacteria;o__Burkholderiales;f__Comamonadaceae;g__Verminephrobacter;s__Verminephrobacter eiseniae
Polaromonas sp. JS666	0	5.8e-06	k__Bacteria;p__Proteobacteria;c__Betaproteobacteria;o__Burkholderiales;f__Comamonadaceae;g__Polaromonas;s__Polaromonas sp. JS666
Streptomyces violaceusniger	0	5.8e-06	k__Bacteria;p__Actinobacteria;c__Actinobacteria;o__Actinomycetales;f__Streptomycetaceae;g__Streptomyces;s__Streptomyces violaceusniger
Hyphomonas neptunium	0	5.78e-06	k__Bacteria;p__Proteobacteria;c__Alphaproteobacteria;o__Rhodobacterales;f__Hyphomonadaceae;g__Hyphomonas;s__Hyphomonas neptunium
Burkholderia sp. CCGE1003	0	5.78e-06	k__Bacteria;p__Proteobacteria;c__Betaproteobacteria;o__Burkholderiales;f__Burkholderiaceae;g__Burkholderia;s__Burkholderia sp. CCGE1003
Selenomonas ruminantium	9.18e-07	5.73e-06	k__Bacteria;p__Firmicutes;c__Negativicutes;o__Selenomonadales;f__Veillonellaceae;g__Selenomonas;s__Selenomonas ruminantium
Chryseobacterium sp. StRB126	0	5.71e-06	k__Bacteria;p__Bacteroidetes;c__Flavobacteriia;o__Flavobacteriales;f__Flavobacteriaceae;g__Chryseobacterium;s__Chryseobacterium sp. StRB126
Bacillus pseudofirmus	1.85e-05	5.62e-06	k__Bacteria;p__Firmicutes;c__Bacilli;o__Bacillales;f__Bacillaceae;g__Bacillus;s__Bacillus pseudofirmus
Paenibacillus sp. FSL H7-0357	0	5.56e-06	k__Bacteria;p__Firmicutes;c__Bacilli;o__Bacillales;f__Paenibacillaceae;g__Paenibacillus;s__Paenibacillus sp. FSL H7-0357
Paenibacillus sp. FSL H7-0737	7.78e-07	5.55e-06	k__Bacteria;p__Firmicutes;c__Bacilli;o__Bacillales;f__Paenibacillaceae;g__Paenibacillus;s__Paenibacillus sp. FSL H7-0737
Pseudogulbenkiania sp. NH8B	0	5.51e-06	k__Bacteria;p__Proteobacteria;c__Betaproteobacteria;o__Neisseriales;f__Chromobacteriaceae;g__Pseudogulbenkiania;s__Pseudogulbenkiania sp. NH8B
Paenibacillus terrae	4.2e-06	5.49e-06	k__Bacteria;p__Firmicutes;c__Bacilli;o__Bacillales;f__Paenibacillaceae;g__Paenibacillus;s__Paenibacillus terrae
Chromobacterium violaceum	0	5.46e-06	k__Bacteria;p__Proteobacteria;c__Betaproteobacteria;o__Neisseriales;f__Chromobacteriaceae;g__Chromobacterium;s__Chromobacterium violaceum
Halobacteroides halobius	4.67e-07	5.44e-06	k__Bacteria;p__Firmicutes;c__Clostridia;o__Halanaerobiales;f__Halobacteroidaceae;g__Halobacteroides;s__Halobacteroides halobius
Lactobacillus sakei	7.78e-08	5.35e-06	k__Bacteria;p__Firmicutes;c__Bacilli;o__Lactobacillales;f__Lactobacillaceae;g__Lactobacillus;s__Lactobacillus sakei
Streptococcus dysgalactiae	0	5.35e-06	k__Bacteria;p__Firmicutes;c__Bacilli;o__Lactobacillales;f__Streptococcaceae;g__Streptococcus;s__Streptococcus dysgalactiae
Salmonella bongori	0	5.31e-06	k__Bacteria;p__Proteobacteria;c__Gammaproteobacteria;o__Enterobacteriales;f__Enterobacteriaceae;g__Salmonella;s__Salmonella bongori
Streptococcus pyogenes	9.18e-06	5.29e-06	k__Bacteria;p__Firmicutes;c__Bacilli;o__Lactobacillales;f__Streptococcaceae;g__Streptococcus;s__Streptococcus pyogenes
Pediococcus claussenii	0	5.26e-06	k__Bacteria;p__Firmicutes;c__Bacilli;o__Lactobacillales;f__Lactobacillaceae;g__Pediococcus;s__Pediococcus claussenii
Cyanothece sp. PCC 7822	0	5.25e-06	k__Bacteria;p__Cyanobacteria;c__Unclassified;o__Chroococcales;f__Unclassified;g__Cyanothece;s__Cyanothece sp. PCC 7822
Ruminiclostridium thermocellum	8.64e-06	5.22e-06	k__Bacteria;p__Firmicutes;c__Clostridia;o__Clostridiales;f__Ruminococcaceae;g__Ruminiclostridium;s__Ruminiclostridium thermocellum
Lactobacillus crispatus	0	5.13e-06	k__Bacteria;p__Firmicutes;c__Bacilli;o__Lactobacillales;f__Lactobacillaceae;g__Lactobacillus;s__Lactobacillus crispatus
Clostridium cellulovorans	5.45e-07	5.11e-06	k__Bacteria;p__Firmicutes;c__Clostridia;o__Clostridiales;f__Clostridiaceae;g__Clostridium;s__Clostridium cellulovorans
Gluconacetobacter diazotrophicus	0	5.11e-06	k__Bacteria;p__Proteobacteria;c__Alphaproteobacteria;o__Rhodospirillales;f__Acetobacteraceae;g__Gluconacetobacter;s__Gluconacetobacter diazotrophicus
Human picobirnavirus	0	5.08e-06	k__Viruses;p__Unclassified;c__Unclassified;o__Unclassified;f__Picobirnaviridae;g__Picobirnavirus;s__Human picobirnavirus
Xenorhabdus bovienii	5.45e-07	5.06e-06	k__Bacteria;p__Proteobacteria;c__Gammaproteobacteria;o__Enterobacteriales;f__Enterobacteriaceae;g__Xenorhabdus;s__Xenorhabdus bovienii
Agrobacterium fabrum	7.78e-08	5.06e-06	k__Bacteria;p__Proteobacteria;c__Alphaproteobacteria;o__Rhizobiales;f__Rhizobiaceae;g__Agrobacterium;s__Agrobacterium fabrum
Cedecea neteri	0	4.93e-06	k__Bacteria;p__Proteobacteria;c__Gammaproteobacteria;o__Enterobacteriales;f__Enterobacteriaceae;g__Cedecea;s__Cedecea neteri
Alkaliphilus oremlandii	1.56e-07	4.9e-06	k__Bacteria;p__Firmicutes;c__Clostridia;o__Clostridiales;f__Clostridiaceae;g__Alkaliphilus;s__Alkaliphilus oremlandii
Citrobacter rodentium	0	4.88e-06	k__Bacteria;p__Proteobacteria;c__Gammaproteobacteria;o__Enterobacteriales;f__Enterobacteriaceae;g__Citrobacter;s__Citrobacter rodentium
Caldicellulosiruptor kristjanssonii	0	4.79e-06	k__Bacteria;p__Firmicutes;c__Clostridia;o__Thermoanaerobacterales;f__Thermoanaerobacterales Family III. Incertae Sedis;g__Caldicellulosiruptor;s__Caldicellulosiruptor kristjanssonii
Burkholderia cepacia	1.01e-06	4.69e-06	k__Bacteria;p__Proteobacteria;c__Betaproteobacteria;o__Burkholderiales;f__Burkholderiaceae;g__Burkholderia;s__Burkholderia cepacia
Bacillus methanolicus	0	4.68e-06	k__Bacteria;p__Firmicutes;c__Bacilli;o__Bacillales;f__Bacillaceae;g__Bacillus;s__Bacillus methanolicus
Pectobacterium carotovorum	0	4.68e-06	k__Bacteria;p__Proteobacteria;c__Gammaproteobacteria;o__Enterobacteriales;f__Enterobacteriaceae;g__Pectobacterium;s__Pectobacterium carotovorum
Paenibacillus sp. FSL P4-0081	0	4.63e-06	k__Bacteria;p__Firmicutes;c__Bacilli;o__Bacillales;f__Paenibacillaceae;g__Paenibacillus;s__Paenibacillus sp. FSL P4-0081
Streptococcus parauberis	6.23e-06	4.61e-06	k__Bacteria;p__Firmicutes;c__Bacilli;o__Lactobacillales;f__Streptococcaceae;g__Streptococcus;s__Streptococcus parauberis
Tolumonas auensis	0	4.56e-06	k__Bacteria;p__Proteobacteria;c__Gammaproteobacteria;o__Aeromonadales;f__Aeromonadaceae;g__Tolumonas;s__Tolumonas auensis
Polymorphum gilvum	0	4.54e-06	k__Bacteria;p__Proteobacteria;c__Alphaproteobacteria;o__Unclassified;f__Unclassified;g__Unclassified;s__Polymorphum gilvum
Bacillus sp. 1NLA3E	1.17e-05	4.54e-06	k__Bacteria;p__Firmicutes;c__Bacilli;o__Bacillales;f__Bacillaceae;g__Bacillus;s__Bacillus sp. 1NLA3E
Dyella japonica	0	4.52e-06	k__Bacteria;p__Proteobacteria;c__Gammaproteobacteria;o__Xanthomonadales;f__Xanthomonadaceae;g__Dyella;s__Dyella japonica
Enterococcus sp. 7L76	0	4.49e-06	k__Bacteria;p__Firmicutes;c__Bacilli;o__Lactobacillales;f__Enterococcaceae;g__Enterococcus;s__Enterococcus sp. 7L76
Tistrella mobilis	0	4.48e-06	k__Bacteria;p__Proteobacteria;c__Alphaproteobacteria;o__Rhodospirillales;f__Rhodospirillaceae;g__Tistrella;s__Tistrella mobilis
Cronobacter turicensis	0	4.48e-06	k__Bacteria;p__Proteobacteria;c__Gammaproteobacteria;o__Enterobacteriales;f__Enterobacteriaceae;g__Cronobacter;s__Cronobacter turicensis
Lactobacillus reuteri	6.23e-07	4.43e-06	k__Bacteria;p__Firmicutes;c__Bacilli;o__Lactobacillales;f__Lactobacillaceae;g__Lactobacillus;s__Lactobacillus reuteri
Clostridium sp. M2/40	1.04e-05	4.42e-06	k__Bacteria;p__Firmicutes;c__Clostridia;o__Clostridiales;f__Clostridiaceae;g__Clostridium;s__Clostridium sp. M2/40
Alkaliphilus metalliredigens	2.72e-06	4.34e-06	k__Bacteria;p__Firmicutes;c__Clostridia;o__Clostridiales;f__Clostridiaceae;g__Alkaliphilus;s__Alkaliphilus metalliredigens
Spiroplasma apis	4.66e-07	4.34e-06	k__Bacteria;p__Tenericutes;c__Mollicutes;o__Entomoplasmatales;f__Spiroplasmataceae;g__Spiroplasma;s__Spiroplasma apis
Alcaligenes faecalis	0	4.3e-06	k__Bacteria;p__Proteobacteria;c__Betaproteobacteria;o__Burkholderiales;f__Alcaligenaceae;g__Alcaligenes;s__Alcaligenes faecalis
Comamonadaceae bacterium A1	0	4.27e-06	k__Bacteria;p__Proteobacteria;c__Betaproteobacteria;o__Burkholderiales;f__Comamonadaceae;g__Unclassified;s__Comamonadaceae bacterium A1
gamma proteobacterium HdN1	0	4.27e-06	k__Bacteria;p__Proteobacteria;c__Gammaproteobacteria;o__Unclassified;f__Unclassified;g__Unclassified;s__gamma proteobacterium HdN1
Ralstonia solanacearum	0	4.21e-06	k__Bacteria;p__Proteobacteria;c__Betaproteobacteria;o__Burkholderiales;f__Burkholderiaceae;g__Ralstonia;s__Ralstonia solanacearum
Pseudomonas monteilii	0	4.16e-06	k__Bacteria;p__Proteobacteria;c__Gammaproteobacteria;o__Pseudomonadales;f__Pseudomonadaceae;g__Pseudomonas;s__Pseudomonas monteilii
Novosphingobium sp. PP1Y	0	4.14e-06	k__Bacteria;p__Proteobacteria;c__Alphaproteobacteria;o__Sphingomonadales;f__Sphingomonadaceae;g__Novosphingobium;s__Novosphingobium sp. PP1Y
Pseudomonas entomophila	0	4.14e-06	k__Bacteria;p__Proteobacteria;c__Gammaproteobacteria;o__Pseudomonadales;f__Pseudomonadaceae;g__Pseudomonas;s__Pseudomonas entomophila
Streptomyces bingchenggensis	0	4.09e-06	k__Bacteria;p__Actinobacteria;c__Actinobacteria;o__Actinomycetales;f__Streptomycetaceae;g__Streptomyces;s__Streptomyces bingchenggensis
Spiroplasma citri	1.09e-06	4.09e-06	k__Bacteria;p__Tenericutes;c__Mollicutes;o__Entomoplasmatales;f__Spiroplasmataceae;g__Spiroplasma;s__Spiroplasma citri
Nitratiruptor sp. SB155-2	1.65e-05	4.09e-06	k__Bacteria;p__Proteobacteria;c__Epsilonproteobacteria;o__Unclassified;f__Unclassified;g__Nitratiruptor;s__Nitratiruptor sp. SB155-2
Brachybacterium faecium	0	4e-06	k__Bacteria;p__Actinobacteria;c__Actinobacteria;o__Actinomycetales;f__Dermabacteraceae;g__Brachybacterium;s__Brachybacterium faecium
Azotobacter vinelandii	0	4e-06	k__Bacteria;p__Proteobacteria;c__Gammaproteobacteria;o__Pseudomonadales;f__Pseudomonadaceae;g__Azotobacter;s__Azotobacter vinelandii
Azoarcus sp. BH72	0	3.98e-06	k__Bacteria;p__Proteobacteria;c__Betaproteobacteria;o__Rhodocyclales;f__Rhodocyclaceae;g__Azoarcus;s__Azoarcus sp. BH72
Streptococcus suis	0	3.97e-06	k__Bacteria;p__Firmicutes;c__Bacilli;o__Lactobacillales;f__Streptococcaceae;g__Streptococcus;s__Streptococcus suis
Staphylococcus lugdunensis	3.11e-07	3.96e-06	k__Bacteria;p__Firmicutes;c__Bacilli;o__Bacillales;f__Staphylococcaceae;g__Staphylococcus;s__Staphylococcus lugdunensis
Cellulomonas fimi	0	3.96e-06	k__Bacteria;p__Actinobacteria;c__Actinobacteria;o__Actinomycetales;f__Cellulomonadaceae;g__Cellulomonas;s__Cellulomonas fimi
Methylovorus glucosotrophus	0	3.91e-06	k__Bacteria;p__Proteobacteria;c__Betaproteobacteria;o__Methylophilales;f__Methylophilaceae;g__Methylovorus;s__Methylovorus glucosotrophus
Marinomonas mediterranea	0	3.91e-06	k__Bacteria;p__Proteobacteria;c__Gammaproteobacteria;o__Oceanospirillales;f__Oceanospirillaceae;g__Marinomonas;s__Marinomonas mediterranea
Nitrosococcus watsonii	1.21e-05	3.91e-06	k__Bacteria;p__Proteobacteria;c__Gammaproteobacteria;o__Chromatiales;f__Chromatiaceae;g__Nitrosococcus;s__Nitrosococcus watsonii
uncultured Ketogulonicigenium sp.	0	3.9e-06	k__Bacteria;p__Proteobacteria;c__Alphaproteobacteria;o__Rhodobacterales;f__Rhodobacteraceae;g__Ketogulonicigenium;s__uncultured Ketogulonicigenium sp.
Pseudomonas stutzeri	0	3.87e-06	k__Bacteria;p__Proteobacteria;c__Gammaproteobacteria;o__Pseudomonadales;f__Pseudomonadaceae;g__Pseudomonas;s__Pseudomonas stutzeri
Mycoplasma capricolum	8.08e-06	3.84e-06	k__Bacteria;p__Tenericutes;c__Mollicutes;o__Mycoplasmatales;f__Mycoplasmataceae;g__Mycoplasma;s__Mycoplasma capricolum
Tetragenococcus halophilus	5.98e-06	3.73e-06	k__Bacteria;p__Firmicutes;c__Bacilli;o__Lactobacillales;f__Enterococcaceae;g__Tetragenococcus;s__Tetragenococcus halophilus
Actinoplanes friuliensis	0	3.73e-06	k__Bacteria;p__Actinobacteria;c__Actinobacteria;o__Actinomycetales;f__Micromonosporaceae;g__Actinoplanes;s__Actinoplanes friuliensis
Collimonas fungivorans	0	3.73e-06	k__Bacteria;p__Proteobacteria;c__Betaproteobacteria;o__Burkholderiales;f__Oxalobacteraceae;g__Collimonas;s__Collimonas fungivorans
Blattabacterium punctulatus	0	3.71e-06	k__Bacteria;p__Bacteroidetes;c__Flavobacteriia;o__Flavobacteriales;f__Blattabacteriaceae;g__Blattabacterium;s__Blattabacterium punctulatus
Janthinobacterium sp. Marseille	0	3.69e-06	k__Bacteria;p__Proteobacteria;c__Betaproteobacteria;o__Burkholderiales;f__Oxalobacteraceae;g__Janthinobacterium;s__Janthinobacterium sp. Marseille
Desulfosporosinus orientis	1.28e-05	3.66e-06	k__Bacteria;p__Firmicutes;c__Clostridia;o__Clostridiales;f__Peptococcaceae;g__Desulfosporosinus;s__Desulfosporosinus orientis
Rhizobium sp. IRBG74	0	3.62e-06	k__Bacteria;p__Proteobacteria;c__Alphaproteobacteria;o__Rhizobiales;f__Rhizobiaceae;g__Rhizobium;s__Rhizobium sp. IRBG74
Lactococcus garvieae	0	3.6e-06	k__Bacteria;p__Firmicutes;c__Bacilli;o__Lactobacillales;f__Streptococcaceae;g__Lactococcus;s__Lactococcus garvieae
Shewanella amazonensis	0	3.58e-06	k__Bacteria;p__Proteobacteria;c__Gammaproteobacteria;o__Alteromonadales;f__Shewanellaceae;g__Shewanella;s__Shewanella amazonensis
Synechococcus sp. JA-3-3Ab	3.96e-05	3.57e-06	k__Bacteria;p__Cyanobacteria;c__Unclassified;o__Chroococcales;f__Unclassified;g__Synechococcus;s__Synechococcus sp. JA-3-3Ab
Pseudomonas fulva	0	3.51e-06	k__Bacteria;p__Proteobacteria;c__Gammaproteobacteria;o__Pseudomonadales;f__Pseudomonadaceae;g__Pseudomonas;s__Pseudomonas fulva
Arthrobacter chlorophenolicus	0	3.49e-06	k__Bacteria;p__Actinobacteria;c__Actinobacteria;o__Actinomycetales;f__Micrococcaceae;g__Arthrobacter;s__Arthrobacter chlorophenolicus
Aliivibrio fischeri	9.34e-06	3.46e-06	k__Bacteria;p__Proteobacteria;c__Gammaproteobacteria;o__Vibrionales;f__Vibrionaceae;g__Aliivibrio;s__Aliivibrio fischeri
Streptococcus salivarius	0	3.42e-06	k__Bacteria;p__Firmicutes;c__Bacilli;o__Lactobacillales;f__Streptococcaceae;g__Streptococcus;s__Streptococcus salivarius
Magnetospirillum gryphiswaldense	0	3.42e-06	k__Bacteria;p__Proteobacteria;c__Alphaproteobacteria;o__Rhodospirillales;f__Rhodospirillaceae;g__Magnetospirillum;s__Magnetospirillum gryphiswaldense
Clostridium sporogenes	1.56e-07	3.35e-06	k__Bacteria;p__Firmicutes;c__Clostridia;o__Clostridiales;f__Clostridiaceae;g__Clostridium;s__Clostridium sporogenes
Shewanella halifaxensis	1.56e-07	3.35e-06	k__Bacteria;p__Proteobacteria;c__Gammaproteobacteria;o__Alteromonadales;f__Shewanellaceae;g__Shewanella;s__Shewanella halifaxensis
Rubrivivax gelatinosus	0	3.35e-06	k__Bacteria;p__Proteobacteria;c__Betaproteobacteria;o__Burkholderiales;f__Unclassified;g__Rubrivivax;s__Rubrivivax gelatinosus
Cellulomonas flavigena	0	3.33e-06	k__Bacteria;p__Actinobacteria;c__Actinobacteria;o__Actinomycetales;f__Cellulomonadaceae;g__Cellulomonas;s__Cellulomonas flavigena
Halanaerobium hydrogeniformans	1.37e-06	3.33e-06	k__Bacteria;p__Firmicutes;c__Clostridia;o__Halanaerobiales;f__Halanaerobiaceae;g__Halanaerobium;s__Halanaerobium hydrogeniformans
Solibacillus silvestris	7.78e-07	3.33e-06	k__Bacteria;p__Firmicutes;c__Bacilli;o__Bacillales;f__Planococcaceae;g__Solibacillus;s__Solibacillus silvestris
Burkholderia ambifaria	0	3.28e-06	k__Bacteria;p__Proteobacteria;c__Betaproteobacteria;o__Burkholderiales;f__Burkholderiaceae;g__Burkholderia;s__Burkholderia ambifaria
Mesorhizobium australicum	0	3.24e-06	k__Bacteria;p__Proteobacteria;c__Alphaproteobacteria;o__Rhizobiales;f__Phyllobacteriaceae;g__Mesorhizobium;s__Mesorhizobium australicum
Sphingomonas sanxanigenens	0	3.13e-06	k__Bacteria;p__Proteobacteria;c__Alphaproteobacteria;o__Sphingomonadales;f__Sphingomonadaceae;g__Sphingomonas;s__Sphingomonas sanxanigenens
Methylobacterium extorquens	0	3.1e-06	k__Bacteria;p__Proteobacteria;c__Alphaproteobacteria;o__Rhizobiales;f__Methylobacteriaceae;g__Methylobacterium;s__Methylobacterium extorquens
Bifidobacterium asteroides	0	3.08e-06	k__Bacteria;p__Actinobacteria;c__Actinobacteria;o__Bifidobacteriales;f__Bifidobacteriaceae;g__Bifidobacterium;s__Bifidobacterium asteroides
Flavobacteriaceae bacterium 3519-10	0	3.03e-06	k__Bacteria;p__Bacteroidetes;c__Flavobacteriia;o__Flavobacteriales;f__Flavobacteriaceae;g__Unclassified;s__Flavobacteriaceae bacterium 3519-10
Pedobacter saltans	1.56e-07	2.95e-06	k__Bacteria;p__Bacteroidetes;c__Sphingobacteriia;o__Sphingobacteriales;f__Sphingobacteriaceae;g__Pedobacter;s__Pedobacter saltans
Zunongwangia profunda	0	2.95e-06	k__Bacteria;p__Bacteroidetes;c__Flavobacteriia;o__Flavobacteriales;f__Flavobacteriaceae;g__Zunongwangia;s__Zunongwangia profunda
Staphylococcus saprophyticus	8.56e-07	2.88e-06	k__Bacteria;p__Firmicutes;c__Bacilli;o__Bacillales;f__Staphylococcaceae;g__Staphylococcus;s__Staphylococcus saprophyticus
Sebaldella termitidis	1.54e-05	2.88e-06	k__Bacteria;p__Fusobacteria;c__Fusobacteriia;o__Fusobacteriales;f__Leptotrichiaceae;g__Sebaldella;s__Sebaldella termitidis
Cupriavidus metallidurans	7.01e-07	2.86e-06	k__Bacteria;p__Proteobacteria;c__Betaproteobacteria;o__Burkholderiales;f__Burkholderiaceae;g__Cupriavidus;s__Cupriavidus metallidurans
Leptothrix cholodnii	0	2.83e-06	k__Bacteria;p__Proteobacteria;c__Betaproteobacteria;o__Burkholderiales;f__Unclassified;g__Leptothrix;s__Leptothrix cholodnii
Nocardia cyriacigeorgica	0	2.79e-06	k__Bacteria;p__Actinobacteria;c__Actinobacteria;o__Actinomycetales;f__Nocardiaceae;g__Nocardia;s__Nocardia cyriacigeorgica
Candidatus Ruthia magnifica	0	2.77e-06	k__Bacteria;p__Proteobacteria;c__Gammaproteobacteria;o__Unclassified;f__Unclassified;g__Candidatus Ruthia;s__Candidatus Ruthia magnifica
Xanthomonas fuscans	0	2.77e-06	k__Bacteria;p__Proteobacteria;c__Gammaproteobacteria;o__Xanthomonadales;f__Xanthomonadaceae;g__Xanthomonas;s__Xanthomonas fuscans
Sanguibacter keddieii	0	2.74e-06	k__Bacteria;p__Actinobacteria;c__Actinobacteria;o__Actinomycetales;f__Sanguibacteraceae;g__Sanguibacter;s__Sanguibacter keddieii
Caulobacter segnis	0	2.74e-06	k__Bacteria;p__Proteobacteria;c__Alphaproteobacteria;o__Caulobacterales;f__Caulobacteraceae;g__Caulobacter;s__Caulobacter segnis
Bacillus amyloliquefaciens	1.01e-06	2.74e-06	k__Bacteria;p__Firmicutes;c__Bacilli;o__Bacillales;f__Bacillaceae;g__Bacillus;s__Bacillus amyloliquefaciens
Sphingomonas sp. ERG5	0	2.72e-06	k__Bacteria;p__Proteobacteria;c__Alphaproteobacteria;o__Sphingomonadales;f__Sphingomonadaceae;g__Sphingomonas;s__Sphingomonas sp. ERG5
Melissococcus plutonius	0	2.7e-06	k__Bacteria;p__Firmicutes;c__Bacilli;o__Lactobacillales;f__Enterococcaceae;g__Melissococcus;s__Melissococcus plutonius
Mycobacterium gilvum	0	2.68e-06	k__Bacteria;p__Actinobacteria;c__Actinobacteria;o__Actinomycetales;f__Mycobacteriaceae;g__Mycobacterium;s__Mycobacterium gilvum
Deinococcus peraridilitoris	0	2.68e-06	k__Bacteria;p__Deinococcus-Thermus;c__Deinococci;o__Deinococcales;f__Deinococcaceae;g__Deinococcus;s__Deinococcus peraridilitoris
Isoptericola variabilis	0	2.63e-06	k__Bacteria;p__Actinobacteria;c__Actinobacteria;o__Actinomycetales;f__Promicromonosporaceae;g__Isoptericola;s__Isoptericola variabilis
Chelativorans sp. BNC1	0	2.63e-06	k__Bacteria;p__Proteobacteria;c__Alphaproteobacteria;o__Rhizobiales;f__Phyllobacteriaceae;g__Chelativorans;s__Chelativorans sp. BNC1
Bacillus infantis	0	2.61e-06	k__Bacteria;p__Firmicutes;c__Bacilli;o__Bacillales;f__Bacillaceae;g__Bacillus;s__Bacillus infantis
Cryptococcus neoformans	3.89e-07	2.56e-06	k__Eukaryota;p__Basidiomycota;c__Tremellomycetes;o__Tremellales;f__Tremellaceae;g__Filobasidiella;s__Cryptococcus neoformans
Bacteroides xylanisolvens	0	2.56e-06	k__Bacteria;p__Bacteroidetes;c__Bacteroidia;o__Bacteroidales;f__Bacteroidaceae;g__Bacteroides;s__Bacteroides xylanisolvens
Prevotella melaninogenica	0	2.56e-06	k__Bacteria;p__Bacteroidetes;c__Bacteroidia;o__Bacteroidales;f__Prevotellaceae;g__Prevotella;s__Prevotella melaninogenica
Deferribacter desulfuricans	0	2.52e-06	k__Bacteria;p__Deferribacteres;c__Deferribacteres;o__Deferribacterales;f__Deferribacteraceae;g__Deferribacter;s__Deferribacter desulfuricans
Peptoniphilus sp. 1-1	0	2.52e-06	k__Bacteria;p__Firmicutes;c__Clostridia;o__Clostridiales;f__Clostridiales Family XI. Incertae Sedis;g__Peptoniphilus;s__Peptoniphilus sp. 1-1
Granulibacter bethesdensis	0	2.52e-06	k__Bacteria;p__Proteobacteria;c__Alphaproteobacteria;o__Rhodospirillales;f__Acetobacteraceae;g__Granulibacter;s__Granulibacter bethesdensis
Candidatus Phytoplasma mali	1.56e-07	2.5e-06	k__Bacteria;p__Tenericutes;c__Mollicutes;o__Acholeplasmatales;f__Acholeplasmataceae;g__Candidatus Phytoplasma;s__Candidatus Phytoplasma mali
Thermoanaerobacterium saccharolyticum	6.23e-07	2.47e-06	k__Bacteria;p__Firmicutes;c__Clostridia;o__Thermoanaerobacterales;f__Thermoanaerobacterales Family III. Incertae Sedis;g__Thermoanaerobacterium;s__Thermoanaerobacterium saccharolyticum
Burkholderia gladioli	0	2.47e-06	k__Bacteria;p__Proteobacteria;c__Betaproteobacteria;o__Burkholderiales;f__Burkholderiaceae;g__Burkholderia;s__Burkholderia gladioli
Plautia stali symbiont	0	2.47e-06	k__Bacteria;p__Proteobacteria;c__Gammaproteobacteria;o__Enterobacteriales;f__Enterobacteriaceae;g__Unclassified;s__Plautia stali symbiont
Bordetella parapertussis	0	2.43e-06	k__Bacteria;p__Proteobacteria;c__Betaproteobacteria;o__Burkholderiales;f__Alcaligenaceae;g__Bordetella;s__Bordetella parapertussis
[Eubacterium] cylindroides	1.04e-05	2.41e-06	k__Bacteria;p__Firmicutes;c__Erysipelotrichia;o__Erysipelotrichales;f__Erysipelotrichaceae;g__Unclassified;s__[Eubacterium] cylindroides
Modestobacter marinus	0	2.41e-06	k__Bacteria;p__Actinobacteria;c__Actinobacteria;o__Actinomycetales;f__Geodermatophilaceae;g__Modestobacter;s__Modestobacter marinus
Sphaerochaeta pleomorpha	4.67e-07	2.38e-06	k__Bacteria;p__Spirochaetes;c__Spirochaetia;o__Spirochaetales;f__Spirochaetaceae;g__Sphaerochaeta;s__Sphaerochaeta pleomorpha
Xylella fastidiosa	0	2.36e-06	k__Bacteria;p__Proteobacteria;c__Gammaproteobacteria;o__Xanthomonadales;f__Xanthomonadaceae;g__Xylella;s__Xylella fastidiosa
Citrobacter freundii	0	2.36e-06	k__Bacteria;p__Proteobacteria;c__Gammaproteobacteria;o__Enterobacteriales;f__Enterobacteriaceae;g__Citrobacter;s__Citrobacter freundii
Flavobacterium psychrophilum	0	2.34e-06	k__Bacteria;p__Bacteroidetes;c__Flavobacteriia;o__Flavobacteriales;f__Flavobacteriaceae;g__Flavobacterium;s__Flavobacterium psychrophilum
Rhodospirillum rubrum	0	2.34e-06	k__Bacteria;p__Proteobacteria;c__Alphaproteobacteria;o__Rhodospirillales;f__Rhodospirillaceae;g__Rhodospirillum;s__Rhodospirillum rubrum
Serratia symbiotica	0	2.34e-06	k__Bacteria;p__Proteobacteria;c__Gammaproteobacteria;o__Enterobacteriales;f__Enterobacteriaceae;g__Serratia;s__Serratia symbiotica
Nakaseomyces bacillisporus	0.00162479	2.29e-06	k__Eukaryota;p__Ascomycota;c__Saccharomycetes;o__Saccharomycetales;f__Saccharomycetaceae;g__Nakaseomyces;s__Nakaseomyces bacillisporus
Syntrophobotulus glycolicus	0	2.27e-06	k__Bacteria;p__Firmicutes;c__Clostridia;o__Clostridiales;f__Peptococcaceae;g__Syntrophobotulus;s__Syntrophobotulus glycolicus
Paucimonas lemoignei	0	2.27e-06	k__Bacteria;p__Proteobacteria;c__Betaproteobacteria;o__Burkholderiales;f__Burkholderiaceae;g__Paucimonas;s__Paucimonas lemoignei
Roseobacter litoralis	0	2.25e-06	k__Bacteria;p__Proteobacteria;c__Alphaproteobacteria;o__Rhodobacterales;f__Rhodobacteraceae;g__Roseobacter;s__Roseobacter litoralis
Microlunatus phosphovorus	0	2.23e-06	k__Bacteria;p__Actinobacteria;c__Actinobacteria;o__Actinomycetales;f__Propionibacteriaceae;g__Microlunatus;s__Microlunatus phosphovorus
Burkholderia phytofirmans	0	2.23e-06	k__Bacteria;p__Proteobacteria;c__Betaproteobacteria;o__Burkholderiales;f__Burkholderiaceae;g__Burkholderia;s__Burkholderia phytofirmans
Bacillus mycoides	2.07e-05	2.2e-06	k__Bacteria;p__Firmicutes;c__Bacilli;o__Bacillales;f__Bacillaceae;g__Bacillus;s__Bacillus mycoides
Leifsonia xyli	0	2.2e-06	k__Bacteria;p__Actinobacteria;c__Actinobacteria;o__Actinomycetales;f__Microbacteriaceae;g__Leifsonia;s__Leifsonia xyli
Cupriavidus basilensis	0	2.2e-06	k__Bacteria;p__Proteobacteria;c__Betaproteobacteria;o__Burkholderiales;f__Burkholderiaceae;g__Cupriavidus;s__Cupriavidus basilensis
Yersinia pseudotuberculosis	0	2.2e-06	k__Bacteria;p__Proteobacteria;c__Gammaproteobacteria;o__Enterobacteriales;f__Enterobacteriaceae;g__Yersinia;s__Yersinia pseudotuberculosis
Alcanivorax dieselolei	0	2.18e-06	k__Bacteria;p__Proteobacteria;c__Gammaproteobacteria;o__Oceanospirillales;f__Alcanivoracaceae;g__Alcanivorax;s__Alcanivorax dieselolei
Actinobacillus succinogenes	3.89e-07	2.16e-06	k__Bacteria;p__Proteobacteria;c__Gammaproteobacteria;o__Pasteurellales;f__Pasteurellaceae;g__Actinobacillus;s__Actinobacillus succinogenes
Pediococcus pentosaceus	1.69e-05	2.11e-06	k__Bacteria;p__Firmicutes;c__Bacilli;o__Lactobacillales;f__Lactobacillaceae;g__Pediococcus;s__Pediococcus pentosaceus
uncultured bacterium EB2	3.89e-07	2.07e-06	k__Bacteria;p__Unclassified;c__Unclassified;o__Unclassified;f__Unclassified;g__Unclassified;s__uncultured bacterium EB2
Methylobacterium sp. 4-46	0	2.07e-06	k__Bacteria;p__Proteobacteria;c__Alphaproteobacteria;o__Rhizobiales;f__Methylobacteriaceae;g__Methylobacterium;s__Methylobacterium sp. 4-46
Agrobacterium vitis	0	2.07e-06	k__Bacteria;p__Proteobacteria;c__Alphaproteobacteria;o__Rhizobiales;f__Rhizobiaceae;g__Agrobacterium;s__Agrobacterium vitis
Erwinia pyrifoliae	0	2.05e-06	k__Bacteria;p__Proteobacteria;c__Gammaproteobacteria;o__Enterobacteriales;f__Enterobacteriaceae;g__Erwinia;s__Erwinia pyrifoliae
Frateuria aurantia	0	2.02e-06	k__Bacteria;p__Proteobacteria;c__Gammaproteobacteria;o__Xanthomonadales;f__Xanthomonadaceae;g__Frateuria;s__Frateuria aurantia
Hyphomicrobium denitrificans	0	2e-06	k__Bacteria;p__Proteobacteria;c__Alphaproteobacteria;o__Rhizobiales;f__Hyphomicrobiaceae;g__Hyphomicrobium;s__Hyphomicrobium denitrificans
Herbaspirillum rubrisubalbicans	0	2e-06	k__Bacteria;p__Proteobacteria;c__Betaproteobacteria;o__Burkholderiales;f__Oxalobacteraceae;g__Herbaspirillum;s__Herbaspirillum rubrisubalbicans
Azospira oryzae	0	2e-06	k__Bacteria;p__Proteobacteria;c__Betaproteobacteria;o__Rhodocyclales;f__Rhodocyclaceae;g__Azospira;s__Azospira oryzae
Pseudomonas syringae	0	2e-06	k__Bacteria;p__Proteobacteria;c__Gammaproteobacteria;o__Pseudomonadales;f__Pseudomonadaceae;g__Pseudomonas;s__Pseudomonas syringae
Thermomonospora curvata	0	1.98e-06	k__Bacteria;p__Actinobacteria;c__Actinobacteria;o__Actinomycetales;f__Thermomonosporaceae;g__Thermomonospora;s__Thermomonospora curvata
Herbaspirillum seropedicae	0	1.98e-06	k__Bacteria;p__Proteobacteria;c__Betaproteobacteria;o__Burkholderiales;f__Oxalobacteraceae;g__Herbaspirillum;s__Herbaspirillum seropedicae
Aggregatibacter actinomycetemcomitans	0	1.98e-06	k__Bacteria;p__Proteobacteria;c__Gammaproteobacteria;o__Pasteurellales;f__Pasteurellaceae;g__Aggregatibacter;s__Aggregatibacter actinomycetemcomitans
Ramlibacter tataouinensis	0	1.96e-06	k__Bacteria;p__Proteobacteria;c__Betaproteobacteria;o__Burkholderiales;f__Comamonadaceae;g__Ramlibacter;s__Ramlibacter tataouinensis
Flavobacterium indicum	0	1.91e-06	k__Bacteria;p__Bacteroidetes;c__Flavobacteriia;o__Flavobacteriales;f__Flavobacteriaceae;g__Flavobacterium;s__Flavobacterium indicum
Acidovorax ebreus	0	1.91e-06	k__Bacteria;p__Proteobacteria;c__Betaproteobacteria;o__Burkholderiales;f__Comamonadaceae;g__Acidovorax;s__Acidovorax ebreus
Deinococcus maricopensis	0	1.91e-06	k__Bacteria;p__Deinococcus-Thermus;c__Deinococci;o__Deinococcales;f__Deinococcaceae;g__Deinococcus;s__Deinococcus maricopensis
Vibrio coralliilyticus	1.56e-07	1.89e-06	k__Bacteria;p__Proteobacteria;c__Gammaproteobacteria;o__Vibrionales;f__Vibrionaceae;g__Vibrio;s__Vibrio coralliilyticus
Helicobacter heilmannii	0	1.89e-06	k__Bacteria;p__Proteobacteria;c__Epsilonproteobacteria;o__Campylobacterales;f__Helicobacteraceae;g__Helicobacter;s__Helicobacter heilmannii
Human herpesvirus 4	4.66e-06	1.88e-06	k__Viruses;p__Unclassified;c__Unclassified;o__Herpesvirales;f__Herpesviridae;g__Lymphocryptovirus;s__Human herpesvirus 4
Frankia alni	0	1.82e-06	k__Bacteria;p__Actinobacteria;c__Actinobacteria;o__Actinomycetales;f__Frankiaceae;g__Frankia;s__Frankia alni
Curvibacter putative symbiont of Hydra magnipapillata	1.25e-06	1.8e-06	k__Bacteria;p__Proteobacteria;c__Betaproteobacteria;o__Burkholderiales;f__Comamonadaceae;g__Curvibacter;s__Curvibacter putative symbiont of Hydra magnipapillata
Sulfurospirillum barnesii	0	1.8e-06	k__Bacteria;p__Proteobacteria;c__Epsilonproteobacteria;o__Campylobacterales;f__Campylobacteraceae;g__Sulfurospirillum;s__Sulfurospirillum barnesii
Pantoea vagans	0	1.8e-06	k__Bacteria;p__Proteobacteria;c__Gammaproteobacteria;o__Enterobacteriales;f__Enterobacteriaceae;g__Pantoea;s__Pantoea vagans
Anoxybacillus flavithermus	3.66e-06	1.78e-06	k__Bacteria;p__Firmicutes;c__Bacilli;o__Bacillales;f__Bacillaceae;g__Anoxybacillus;s__Anoxybacillus flavithermus
Pectobacterium sp. SCC3193	2.41e-06	1.78e-06	k__Bacteria;p__Proteobacteria;c__Gammaproteobacteria;o__Enterobacteriales;f__Enterobacteriaceae;g__Pectobacterium;s__Pectobacterium sp. SCC3193
Pelagibacterium halotolerans	0	1.78e-06	k__Bacteria;p__Proteobacteria;c__Alphaproteobacteria;o__Rhizobiales;f__Hyphomicrobiaceae;g__Pelagibacterium;s__Pelagibacterium halotolerans
Burkholderia xenovorans	0	1.78e-06	k__Bacteria;p__Proteobacteria;c__Betaproteobacteria;o__Burkholderiales;f__Burkholderiaceae;g__Burkholderia;s__Burkholderia xenovorans
Herminiimonas arsenicoxydans	0	1.75e-06	k__Bacteria;p__Proteobacteria;c__Betaproteobacteria;o__Burkholderiales;f__Oxalobacteraceae;g__Herminiimonas;s__Herminiimonas arsenicoxydans
Weeksella virosa	1.14e-05	1.73e-06	k__Bacteria;p__Bacteroidetes;c__Flavobacteriia;o__Flavobacteriales;f__Flavobacteriaceae;g__Weeksella;s__Weeksella virosa
Rhizobium etli	1.56e-07	1.73e-06	k__Bacteria;p__Proteobacteria;c__Alphaproteobacteria;o__Rhizobiales;f__Rhizobiaceae;g__Rhizobium;s__Rhizobium etli
Nostoc sp. PCC 7524	3.97e-06	1.71e-06	k__Bacteria;p__Cyanobacteria;c__Unclassified;o__Nostocales;f__Nostocaceae;g__Nostoc;s__Nostoc sp. PCC 7524
Methylibium petroleiphilum	0	1.71e-06	k__Bacteria;p__Proteobacteria;c__Betaproteobacteria;o__Burkholderiales;f__Unclassified;g__Methylibium;s__Methylibium petroleiphilum
Saccharopolyspora erythraea	0	1.69e-06	k__Bacteria;p__Actinobacteria;c__Actinobacteria;o__Actinomycetales;f__Pseudonocardiaceae;g__Saccharopolyspora;s__Saccharopolyspora erythraea
Arcobacter sp. L	0	1.66e-06	k__Bacteria;p__Proteobacteria;c__Epsilonproteobacteria;o__Campylobacterales;f__Campylobacteraceae;g__Arcobacter;s__Arcobacter sp. L
Xanthomonas albilineans	0	1.66e-06	k__Bacteria;p__Proteobacteria;c__Gammaproteobacteria;o__Xanthomonadales;f__Xanthomonadaceae;g__Xanthomonas;s__Xanthomonas albilineans
Streptomyces scabiei	0	1.64e-06	k__Bacteria;p__Actinobacteria;c__Actinobacteria;o__Actinomycetales;f__Streptomycetaceae;g__Streptomyces;s__Streptomyces scabiei
Burkholderia glumae	0	1.63e-06	k__Bacteria;p__Proteobacteria;c__Betaproteobacteria;o__Burkholderiales;f__Burkholderiaceae;g__Burkholderia;s__Burkholderia glumae
Staphylococcus haemolyticus	3.97e-06	1.62e-06	k__Bacteria;p__Firmicutes;c__Bacilli;o__Bacillales;f__Staphylococcaceae;g__Staphylococcus;s__Staphylococcus haemolyticus
Azorhizobium caulinodans	0	1.62e-06	k__Bacteria;p__Proteobacteria;c__Alphaproteobacteria;o__Rhizobiales;f__Xanthobacteraceae;g__Azorhizobium;s__Azorhizobium caulinodans
Acinetobacter calcoaceticus	0	1.62e-06	k__Bacteria;p__Proteobacteria;c__Gammaproteobacteria;o__Pseudomonadales;f__Moraxellaceae;g__Acinetobacter;s__Acinetobacter calcoaceticus
Xanthobacter autotrophicus	0	1.6e-06	k__Bacteria;p__Proteobacteria;c__Alphaproteobacteria;o__Rhizobiales;f__Xanthobacteraceae;g__Xanthobacter;s__Xanthobacter autotrophicus
Crinalium epipsammum	1.04e-05	1.6e-06	k__Bacteria;p__Cyanobacteria;c__Unclassified;o__Oscillatoriales;f__Unclassified;g__Crinalium;s__Crinalium epipsammum
Pasteurella multocida	2.18e-05	1.57e-06	k__Bacteria;p__Proteobacteria;c__Gammaproteobacteria;o__Pasteurellales;f__Pasteurellaceae;g__Pasteurella;s__Pasteurella multocida
Azospirillum brasilense	0	1.57e-06	k__Bacteria;p__Proteobacteria;c__Alphaproteobacteria;o__Rhodospirillales;f__Rhodospirillaceae;g__Azospirillum;s__Azospirillum brasilense
Rhodococcus jostii	0	1.55e-06	k__Bacteria;p__Actinobacteria;c__Actinobacteria;o__Actinomycetales;f__Nocardiaceae;g__Rhodococcus;s__Rhodococcus jostii
Thermoanaerobacterium xylanolyticum	1.01e-05	1.53e-06	k__Bacteria;p__Firmicutes;c__Clostridia;o__Thermoanaerobacterales;f__Thermoanaerobacterales Family III. Incertae Sedis;g__Thermoanaerobacterium;s__Thermoanaerobacterium xylanolyticum
Bacteroides thetaiotaomicron	0	1.51e-06	k__Bacteria;p__Bacteroidetes;c__Bacteroidia;o__Bacteroidales;f__Bacteroidaceae;g__Bacteroides;s__Bacteroides thetaiotaomicron
Acidovorax sp. JS42	0	1.51e-06	k__Bacteria;p__Proteobacteria;c__Betaproteobacteria;o__Burkholderiales;f__Comamonadaceae;g__Acidovorax;s__Acidovorax sp. JS42
Brachyspira intermedia	0	1.48e-06	k__Bacteria;p__Spirochaetes;c__Spirochaetia;o__Spirochaetales;f__Brachyspiraceae;g__Brachyspira;s__Brachyspira intermedia
Coniophora puteana	0	1.48e-06	k__Eukaryota;p__Basidiomycota;c__Agaricomycetes;o__Boletales;f__Coniophoraceae;g__Coniophora;s__Coniophora puteana
Bradyrhizobium sp. ORS 278	0	1.48e-06	k__Bacteria;p__Proteobacteria;c__Alphaproteobacteria;o__Rhizobiales;f__Bradyrhizobiaceae;g__Bradyrhizobium;s__Bradyrhizobium sp. ORS 278
Stigmatella aurantiaca	7.01e-07	1.46e-06	k__Bacteria;p__Proteobacteria;c__Deltaproteobacteria;o__Myxococcales;f__Cystobacteraceae;g__Stigmatella;s__Stigmatella aurantiaca
Pseudomonas sp. UW4	0	1.46e-06	k__Bacteria;p__Proteobacteria;c__Gammaproteobacteria;o__Pseudomonadales;f__Pseudomonadaceae;g__Pseudomonas;s__Pseudomonas sp. UW4
Frankia sp. EuI1c	0	1.42e-06	k__Bacteria;p__Actinobacteria;c__Actinobacteria;o__Actinomycetales;f__Frankiaceae;g__Frankia;s__Frankia sp. EuI1c
Kineococcus radiotolerans	0	1.39e-06	k__Bacteria;p__Actinobacteria;c__Actinobacteria;o__Actinomycetales;f__Kineosporiaceae;g__Kineococcus;s__Kineococcus radiotolerans
Nocardioides sp. JS614	0	1.39e-06	k__Bacteria;p__Actinobacteria;c__Actinobacteria;o__Actinomycetales;f__Nocardioidaceae;g__Nocardioides;s__Nocardioides sp. JS614
Burkholderia vietnamiensis	0	1.39e-06	k__Bacteria;p__Proteobacteria;c__Betaproteobacteria;o__Burkholderiales;f__Burkholderiaceae;g__Burkholderia;s__Burkholderia vietnamiensis
Pseudomonas sp. TKP	0	1.39e-06	k__Bacteria;p__Proteobacteria;c__Gammaproteobacteria;o__Pseudomonadales;f__Pseudomonadaceae;g__Pseudomonas;s__Pseudomonas sp. TKP
uncultured Kytococcus sp.	0	1.37e-06	k__Bacteria;p__Actinobacteria;c__Actinobacteria;o__Actinomycetales;f__Dermacoccaceae;g__Kytococcus;s__uncultured Kytococcus sp.
Mycobacterium smegmatis	0	1.37e-06	k__Bacteria;p__Actinobacteria;c__Actinobacteria;o__Actinomycetales;f__Mycobacteriaceae;g__Mycobacterium;s__Mycobacterium smegmatis
Xanthomonas oryzae	0	1.37e-06	k__Bacteria;p__Proteobacteria;c__Gammaproteobacteria;o__Xanthomonadales;f__Xanthomonadaceae;g__Xanthomonas;s__Xanthomonas oryzae
Acholeplasma brassicae	4.67e-07	1.35e-06	k__Bacteria;p__Tenericutes;c__Mollicutes;o__Acholeplasmatales;f__Acholeplasmataceae;g__Acholeplasma;s__Acholeplasma brassicae
Granulicella mallensis	0	1.35e-06	k__Bacteria;p__Acidobacteria;c__Acidobacteriia;o__Acidobacteriales;f__Acidobacteriaceae;g__Granulicella;s__Granulicella mallensis
Methylobacterium nodulans	0	1.35e-06	k__Bacteria;p__Proteobacteria;c__Alphaproteobacteria;o__Rhizobiales;f__Methylobacteriaceae;g__Methylobacterium;s__Methylobacterium nodulans
Neofusicoccum parvum	0	1.35e-06	k__Eukaryota;p__Ascomycota;c__Dothideomycetes;o__Botryosphaeriales;f__Botryosphaeriaceae;g__Neofusicoccum;s__Neofusicoccum parvum
Staphylococcus pseudintermedius	2.34e-07	1.3e-06	k__Bacteria;p__Firmicutes;c__Bacilli;o__Bacillales;f__Staphylococcaceae;g__Staphylococcus;s__Staphylococcus pseudintermedius
Rhodococcus hoagii	0	1.3e-06	k__Bacteria;p__Actinobacteria;c__Actinobacteria;o__Actinomycetales;f__Nocardiaceae;g__Rhodococcus;s__Rhodococcus hoagii
Rhodobacter sphaeroides	0	1.3e-06	k__Bacteria;p__Proteobacteria;c__Alphaproteobacteria;o__Rhodobacterales;f__Rhodobacteraceae;g__Rhodobacter;s__Rhodobacter sphaeroides
Thioalkalivibrio sulfidiphilus	0	1.3e-06	k__Bacteria;p__Proteobacteria;c__Gammaproteobacteria;o__Chromatiales;f__Ectothiorhodospiraceae;g__Thioalkalivibrio;s__Thioalkalivibrio sulfidiphilus
Oleispira antarctica	0	1.3e-06	k__Bacteria;p__Proteobacteria;c__Gammaproteobacteria;o__Oceanospirillales;f__Oceanospirillaceae;g__Oleispira;s__Oleispira antarctica
[Eubacterium] siraeum	0	1.3e-06	k__Bacteria;p__Firmicutes;c__Clostridia;o__Clostridiales;f__Ruminococcaceae;g__Ruminiclostridium;s__[Eubacterium] siraeum
Mycobacterium kansasii	0	1.28e-06	k__Bacteria;p__Actinobacteria;c__Actinobacteria;o__Actinomycetales;f__Mycobacteriaceae;g__Mycobacterium;s__Mycobacterium kansasii
Paludibacter propionicigenes	0	1.28e-06	k__Bacteria;p__Bacteroidetes;c__Bacteroidia;o__Bacteroidales;f__Porphyromonadaceae;g__Paludibacter;s__Paludibacter propionicigenes
Erysipelothrix rhusiopathiae	3.2e-05	1.26e-06	k__Bacteria;p__Firmicutes;c__Erysipelotrichia;o__Erysipelotrichales;f__Erysipelotrichaceae;g__Erysipelothrix;s__Erysipelothrix rhusiopathiae
Haloterrigena turkmenica	0	1.26e-06	k__Archaea;p__Euryarchaeota;c__Halobacteria;o__Halobacteriales;f__Halobacteriaceae;g__Haloterrigena;s__Haloterrigena turkmenica
Caulobacter phage CcrColossus	0	1.26e-06	k__Viruses;p__Unclassified;c__Unclassified;o__Caudovirales;f__Siphoviridae;g__Unclassified;s__Caulobacter phage CcrColossus
[Clostridium] sticklandii	8.74e-06	1.24e-06	k__Bacteria;p__Firmicutes;c__Clostridia;o__Clostridiales;f__Peptostreptococcaceae;g__Peptoclostridium;s__[Clostridium] sticklandii
Escherichia phage phAPEC8	0	1.24e-06	k__Viruses;p__Unclassified;c__Unclassified;o__Caudovirales;f__Myoviridae;g__Unclassified;s__Escherichia phage phAPEC8
Rhodococcus opacus	0	1.21e-06	k__Bacteria;p__Actinobacteria;c__Actinobacteria;o__Actinomycetales;f__Nocardiaceae;g__Rhodococcus;s__Rhodococcus opacus
Raoultella ornithinolytica	0	1.21e-06	k__Bacteria;p__Proteobacteria;c__Gammaproteobacteria;o__Enterobacteriales;f__Enterobacteriaceae;g__Raoultella;s__Raoultella ornithinolytica
Marinomonas sp. MWYL1	0	1.21e-06	k__Bacteria;p__Proteobacteria;c__Gammaproteobacteria;o__Oceanospirillales;f__Oceanospirillaceae;g__Marinomonas;s__Marinomonas sp. MWYL1
Pseudomonas alkylphenolia	0	1.21e-06	k__Bacteria;p__Proteobacteria;c__Gammaproteobacteria;o__Pseudomonadales;f__Pseudomonadaceae;g__Pseudomonas;s__Pseudomonas alkylphenolia
[Eubacterium] eligens	2.46e-05	1.21e-06	k__Bacteria;p__Firmicutes;c__Clostridia;o__Clostridiales;f__Eubacteriaceae;g__Eubacterium;s__[Eubacterium] eligens
Glaciecola nitratireducens	4.67e-07	1.19e-06	k__Bacteria;p__Proteobacteria;c__Gammaproteobacteria;o__Alteromonadales;f__Alteromonadaceae;g__Glaciecola;s__Glaciecola nitratireducens
Streptomyces iranensis	0	1.19e-06	k__Bacteria;p__Actinobacteria;c__Actinobacteria;o__Actinomycetales;f__Streptomycetaceae;g__Streptomyces;s__Streptomyces iranensis
Sphingomonas taxi	0	1.19e-06	k__Bacteria;p__Proteobacteria;c__Alphaproteobacteria;o__Sphingomonadales;f__Sphingomonadaceae;g__Sphingomonas;s__Sphingomonas taxi
Pseudomonas brassicacearum	0	1.19e-06	k__Bacteria;p__Proteobacteria;c__Gammaproteobacteria;o__Pseudomonadales;f__Pseudomonadaceae;g__Pseudomonas;s__Pseudomonas brassicacearum
Pseudomonas cichorii	0	1.19e-06	k__Bacteria;p__Proteobacteria;c__Gammaproteobacteria;o__Pseudomonadales;f__Pseudomonadaceae;g__Pseudomonas;s__Pseudomonas cichorii
Sphingobium chlorophenolicum	0	1.15e-06	k__Bacteria;p__Proteobacteria;c__Alphaproteobacteria;o__Sphingomonadales;f__Sphingomonadaceae;g__Sphingobium;s__Sphingobium chlorophenolicum
Nocardiopsis alba	1.32e-06	1.12e-06	k__Bacteria;p__Actinobacteria;c__Actinobacteria;o__Actinomycetales;f__Nocardiopsaceae;g__Nocardiopsis;s__Nocardiopsis alba
Beutenbergia cavernae	0	1.12e-06	k__Bacteria;p__Actinobacteria;c__Actinobacteria;o__Actinomycetales;f__Beutenbergiaceae;g__Beutenbergia;s__Beutenbergia cavernae
Rhodoferax ferrireducens	0	1.12e-06	k__Bacteria;p__Proteobacteria;c__Betaproteobacteria;o__Burkholderiales;f__Comamonadaceae;g__Rhodoferax;s__Rhodoferax ferrireducens
Aromatoleum aromaticum	0	1.12e-06	k__Bacteria;p__Proteobacteria;c__Betaproteobacteria;o__Rhodocyclales;f__Rhodocyclaceae;g__Aromatoleum;s__Aromatoleum aromaticum
Catenulispora acidiphila	0	1.1e-06	k__Bacteria;p__Actinobacteria;c__Actinobacteria;o__Actinomycetales;f__Catenulisporaceae;g__Catenulispora;s__Catenulispora acidiphila
Azospirillum lipoferum	0	1.1e-06	k__Bacteria;p__Proteobacteria;c__Alphaproteobacteria;o__Rhodospirillales;f__Rhodospirillaceae;g__Azospirillum;s__Azospirillum lipoferum
Pseudomonas mandelii	0	1.1e-06	k__Bacteria;p__Proteobacteria;c__Gammaproteobacteria;o__Pseudomonadales;f__Pseudomonadaceae;g__Pseudomonas;s__Pseudomonas mandelii
Mycobacterium marinum	1.56e-07	1.08e-06	k__Bacteria;p__Actinobacteria;c__Actinobacteria;o__Actinomycetales;f__Mycobacteriaceae;g__Mycobacterium;s__Mycobacterium marinum
Desulfovibrio vulgaris	0	1.08e-06	k__Bacteria;p__Proteobacteria;c__Deltaproteobacteria;o__Desulfovibrionales;f__Desulfovibrionaceae;g__Desulfovibrio;s__Desulfovibrio vulgaris
Verrucosispora maris	0	1.06e-06	k__Bacteria;p__Actinobacteria;c__Actinobacteria;o__Actinomycetales;f__Micromonosporaceae;g__Verrucosispora;s__Verrucosispora maris
Propionibacterium freudenreichii	0	1.06e-06	k__Bacteria;p__Actinobacteria;c__Actinobacteria;o__Actinomycetales;f__Propionibacteriaceae;g__Propionibacterium;s__Propionibacterium freudenreichii
Corynebacterium efficiens	0	1.06e-06	k__Bacteria;p__Actinobacteria;c__Actinobacteria;o__Actinomycetales;f__Corynebacteriaceae;g__Corynebacterium;s__Corynebacterium efficiens
Alistipes finegoldii	0	1.03e-06	k__Bacteria;p__Bacteroidetes;c__Bacteroidia;o__Bacteroidales;f__Rikenellaceae;g__Alistipes;s__Alistipes finegoldii
Psychroflexus torquis	0	1.03e-06	k__Bacteria;p__Bacteroidetes;c__Flavobacteriia;o__Flavobacteriales;f__Flavobacteriaceae;g__Psychroflexus;s__Psychroflexus torquis
Weissella thailandensis	0	1.03e-06	k__Bacteria;p__Firmicutes;c__Bacilli;o__Lactobacillales;f__Leuconostocaceae;g__Weissella;s__Weissella thailandensis
Bifidobacterium longum	0	1.01e-06	k__Bacteria;p__Actinobacteria;c__Actinobacteria;o__Bifidobacteriales;f__Bifidobacteriaceae;g__Bifidobacterium;s__Bifidobacterium longum
Dermacoccus nishinomiyaensis	0	9.9e-07	k__Bacteria;p__Actinobacteria;c__Actinobacteria;o__Actinomycetales;f__Dermacoccaceae;g__Dermacoccus;s__Dermacoccus nishinomiyaensis
Bacillus toyonensis	0	9.9e-07	k__Bacteria;p__Firmicutes;c__Bacilli;o__Bacillales;f__Bacillaceae;g__Bacillus;s__Bacillus toyonensis
Vibrio nigripulchritudo	0	9.9e-07	k__Bacteria;p__Proteobacteria;c__Gammaproteobacteria;o__Vibrionales;f__Vibrionaceae;g__Vibrio;s__Vibrio nigripulchritudo
Paenibacillus odorifer	1.56e-07	9.67e-07	k__Bacteria;p__Firmicutes;c__Bacilli;o__Bacillales;f__Paenibacillaceae;g__Paenibacillus;s__Paenibacillus odorifer
[Cellvibrio] gilvus	0	9.67e-07	k__Bacteria;p__Actinobacteria;c__Actinobacteria;o__Actinomycetales;f__Cellulomonadaceae;g__Cellulomonas;s__[Cellvibrio] gilvus
Ornithobacterium rhinotracheale	0	9.67e-07	k__Bacteria;p__Bacteroidetes;c__Flavobacteriia;o__Flavobacteriales;f__Flavobacteriaceae;g__Ornithobacterium;s__Ornithobacterium rhinotracheale
Roseiflexus castenholzii	0	9.67e-07	k__Bacteria;p__Chloroflexi;c__Chloroflexia;o__Chloroflexales;f__Roseiflexaceae;g__Roseiflexus;s__Roseiflexus castenholzii
Neorhizobium galegae	0	9.67e-07	k__Bacteria;p__Proteobacteria;c__Alphaproteobacteria;o__Rhizobiales;f__Rhizobiaceae;g__Neorhizobium;s__Neorhizobium galegae
Komagataeibacter medellinensis	0	9.67e-07	k__Bacteria;p__Proteobacteria;c__Alphaproteobacteria;o__Rhodospirillales;f__Acetobacteraceae;g__Komagataeibacter;s__Komagataeibacter medellinensis
Azoarcus sp. KH32C	0	9.67e-07	k__Bacteria;p__Proteobacteria;c__Betaproteobacteria;o__Rhodocyclales;f__Rhodocyclaceae;g__Azoarcus;s__Azoarcus sp. KH32C
Campylobacter fetus	0	9.67e-07	k__Bacteria;p__Proteobacteria;c__Epsilonproteobacteria;o__Campylobacterales;f__Campylobacteraceae;g__Campylobacter;s__Campylobacter fetus
Oceanimonas sp. GK1	0	9.67e-07	k__Bacteria;p__Proteobacteria;c__Gammaproteobacteria;o__Aeromonadales;f__Aeromonadaceae;g__Oceanimonas;s__Oceanimonas sp. GK1
Candidatus Hamiltonella defensa	0	9.67e-07	k__Bacteria;p__Proteobacteria;c__Gammaproteobacteria;o__Enterobacteriales;f__Enterobacteriaceae;g__Candidatus Hamiltonella;s__Candidatus Hamiltonella defensa
Cyanobacterium aponinum	0.00136067	9.67e-07	k__Bacteria;p__Cyanobacteria;c__Unclassified;o__Chroococcales;f__Unclassified;g__Cyanobacterium;s__Cyanobacterium aponinum
[Clostridium] saccharolyticum	3.08e-05	9.45e-07	k__Bacteria;p__Firmicutes;c__Clostridia;o__Clostridiales;f__Lachnospiraceae;g__Lachnoclostridium;s__[Clostridium] saccharolyticum
Thauera sp. MZ1T	2.65e-06	9.45e-07	k__Bacteria;p__Proteobacteria;c__Betaproteobacteria;o__Rhodocyclales;f__Rhodocyclaceae;g__Thauera;s__Thauera sp. MZ1T
Staphylococcus epidermidis	4.9e-06	9.22e-07	k__Bacteria;p__Firmicutes;c__Bacilli;o__Bacillales;f__Staphylococcaceae;g__Staphylococcus;s__Staphylococcus epidermidis
Bradyrhizobium sp. BTAi1	1.79e-06	9.22e-07	k__Bacteria;p__Proteobacteria;c__Alphaproteobacteria;o__Rhizobiales;f__Bradyrhizobiaceae;g__Bradyrhizobium;s__Bradyrhizobium sp. BTAi1
Kribbella flavida	1.11e-05	9e-07	k__Bacteria;p__Actinobacteria;c__Actinobacteria;o__Actinomycetales;f__Nocardioidaceae;g__Kribbella;s__Kribbella flavida
Rhizobium sp. LPU83	1.4e-06	9e-07	k__Bacteria;p__Proteobacteria;c__Alphaproteobacteria;o__Rhizobiales;f__Rhizobiaceae;g__Rhizobium;s__Rhizobium sp. LPU83
Listeria innocua	1.17e-06	9e-07	k__Bacteria;p__Firmicutes;c__Bacilli;o__Bacillales;f__Listeriaceae;g__Listeria;s__Listeria innocua
Gordonia polyisoprenivorans	0	9e-07	k__Bacteria;p__Actinobacteria;c__Actinobacteria;o__Actinomycetales;f__Gordoniaceae;g__Gordonia;s__Gordonia polyisoprenivorans
Mycobacterium yongonense	0	9e-07	k__Bacteria;p__Actinobacteria;c__Actinobacteria;o__Actinomycetales;f__Mycobacteriaceae;g__Mycobacterium;s__Mycobacterium yongonense
Lactobacillus johnsonii	1.4e-06	8.77e-07	k__Bacteria;p__Firmicutes;c__Bacilli;o__Lactobacillales;f__Lactobacillaceae;g__Lactobacillus;s__Lactobacillus johnsonii
Marinobacter sp. A3d10	0	8.77e-07	k__Bacteria;p__Proteobacteria;c__Gammaproteobacteria;o__Alteromonadales;f__Alteromonadaceae;g__Marinobacter;s__Marinobacter sp. A3d10
Yersinia kristensenii	0	8.77e-07	k__Bacteria;p__Proteobacteria;c__Gammaproteobacteria;o__Enterobacteriales;f__Enterobacteriaceae;g__Yersinia;s__Yersinia kristensenii
Arthrobacter sp. FB24	0	8.55e-07	k__Bacteria;p__Actinobacteria;c__Actinobacteria;o__Actinomycetales;f__Micrococcaceae;g__Arthrobacter;s__Arthrobacter sp. FB24
Thermobifida fusca	0	8.55e-07	k__Bacteria;p__Actinobacteria;c__Actinobacteria;o__Actinomycetales;f__Nocardiopsaceae;g__Thermobifida;s__Thermobifida fusca
Xylanimonas cellulosilytica	0	8.55e-07	k__Bacteria;p__Actinobacteria;c__Actinobacteria;o__Actinomycetales;f__Promicromonosporaceae;g__Xylanimonas;s__Xylanimonas cellulosilytica
Beijerinckia indica	0	8.55e-07	k__Bacteria;p__Proteobacteria;c__Alphaproteobacteria;o__Rhizobiales;f__Beijerinckiaceae;g__Beijerinckia;s__Beijerinckia indica
Pseudonocardia dioxanivorans	0	8.32e-07	k__Bacteria;p__Actinobacteria;c__Actinobacteria;o__Actinomycetales;f__Pseudonocardiaceae;g__Pseudonocardia;s__Pseudonocardia dioxanivorans
Burkholderia phymatum	0	8.32e-07	k__Bacteria;p__Proteobacteria;c__Betaproteobacteria;o__Burkholderiales;f__Burkholderiaceae;g__Burkholderia;s__Burkholderia phymatum
Methanococcus voltae	0	8.1e-07	k__Archaea;p__Euryarchaeota;c__Methanococci;o__Methanococcales;f__Methanococcaceae;g__Methanococcus;s__Methanococcus voltae
Streptomyces albulus	0	8.1e-07	k__Bacteria;p__Actinobacteria;c__Actinobacteria;o__Actinomycetales;f__Streptomycetaceae;g__Streptomyces;s__Streptomyces albulus
Marichromatium purpuratum	0	8.1e-07	k__Bacteria;p__Proteobacteria;c__Gammaproteobacteria;o__Chromatiales;f__Chromatiaceae;g__Marichromatium;s__Marichromatium purpuratum
Bradyrhizobium sp. S23321	0	7.87e-07	k__Bacteria;p__Proteobacteria;c__Alphaproteobacteria;o__Rhizobiales;f__Bradyrhizobiaceae;g__Bradyrhizobium;s__Bradyrhizobium sp. S23321
Desulfovibrio piezophilus	0	7.87e-07	k__Bacteria;p__Proteobacteria;c__Deltaproteobacteria;o__Desulfovibrionales;f__Desulfovibrionaceae;g__Desulfovibrio;s__Desulfovibrio piezophilus
Brevibacterium linens	0	7.65e-07	k__Bacteria;p__Actinobacteria;c__Actinobacteria;o__Actinomycetales;f__Brevibacteriaceae;g__Brevibacterium;s__Brevibacterium linens
Actinoplanes missouriensis	0	7.65e-07	k__Bacteria;p__Actinobacteria;c__Actinobacteria;o__Actinomycetales;f__Micromonosporaceae;g__Actinoplanes;s__Actinoplanes missouriensis
Streptococcus pasteurianus	0	7.65e-07	k__Bacteria;p__Firmicutes;c__Bacilli;o__Lactobacillales;f__Streptococcaceae;g__Streptococcus;s__Streptococcus pasteurianus
Leisingera methylohalidivorans	0	7.42e-07	k__Bacteria;p__Proteobacteria;c__Alphaproteobacteria;o__Rhodobacterales;f__Rhodobacteraceae;g__Leisingera;s__Leisingera methylohalidivorans
Comamonas sp. E6	0	7.42e-07	k__Bacteria;p__Proteobacteria;c__Betaproteobacteria;o__Burkholderiales;f__Comamonadaceae;g__Comamonas;s__Comamonas sp. E6
Arsenophonus nasoniae	0	7.42e-07	k__Bacteria;p__Proteobacteria;c__Gammaproteobacteria;o__Enterobacteriales;f__Enterobacteriaceae;g__Arsenophonus;s__Arsenophonus nasoniae
uncultured bacterium A1Q1_fos_36	0	7.42e-07	k__Bacteria;p__Unclassified;c__Unclassified;o__Unclassified;f__Unclassified;g__Unclassified;s__uncultured bacterium A1Q1_fos_36
Clostridium novyi	3.46e-05	7.2e-07	k__Bacteria;p__Firmicutes;c__Clostridia;o__Clostridiales;f__Clostridiaceae;g__Clostridium;s__Clostridium novyi
Arthrobacter sp. 11W110_air	0	7.2e-07	k__Bacteria;p__Actinobacteria;c__Actinobacteria;o__Actinomycetales;f__Micrococcaceae;g__Arthrobacter;s__Arthrobacter sp. 11W110_air
Nocardia farcinica	0	7.2e-07	k__Bacteria;p__Actinobacteria;c__Actinobacteria;o__Actinomycetales;f__Nocardiaceae;g__Nocardia;s__Nocardia farcinica
Lactobacillus casei	9.88e-06	6.97e-07	k__Bacteria;p__Firmicutes;c__Bacilli;o__Lactobacillales;f__Lactobacillaceae;g__Lactobacillus;s__Lactobacillus casei
Rhodococcus pyridinivorans	1.63e-06	6.97e-07	k__Bacteria;p__Actinobacteria;c__Actinobacteria;o__Actinomycetales;f__Nocardiaceae;g__Rhodococcus;s__Rhodococcus pyridinivorans
Kutzneria albida	0	6.97e-07	k__Bacteria;p__Actinobacteria;c__Actinobacteria;o__Actinomycetales;f__Pseudonocardiaceae;g__Kutzneria;s__Kutzneria albida
Nitrobacter winogradskyi	0	6.97e-07	k__Bacteria;p__Proteobacteria;c__Alphaproteobacteria;o__Rhizobiales;f__Bradyrhizobiaceae;g__Nitrobacter;s__Nitrobacter winogradskyi
Rhodomicrobium vannielii	0	6.97e-07	k__Bacteria;p__Proteobacteria;c__Alphaproteobacteria;o__Rhizobiales;f__Hyphomicrobiaceae;g__Rhodomicrobium;s__Rhodomicrobium vannielii
Saccharomycetaceae sp. 'Ashbya aceri'	1.56e-06	6.75e-07	k__Eukaryota;p__Ascomycota;c__Saccharomycetes;o__Saccharomycetales;f__Saccharomycetaceae;g__Unclassified;s__Saccharomycetaceae sp. 'Ashbya aceri'
Thermobispora bispora	0	6.75e-07	k__Bacteria;p__Actinobacteria;c__Actinobacteria;o__Actinomycetales;f__Pseudonocardiaceae;g__Thermobispora;s__Thermobispora bispora
Bordetella pertussis	0	6.75e-07	k__Bacteria;p__Proteobacteria;c__Betaproteobacteria;o__Burkholderiales;f__Alcaligenaceae;g__Bordetella;s__Bordetella pertussis
Aeromonas hydrophila	0	6.75e-07	k__Bacteria;p__Proteobacteria;c__Gammaproteobacteria;o__Aeromonadales;f__Aeromonadaceae;g__Aeromonas;s__Aeromonas hydrophila
Clostridium tetani	9.6e-05	6.52e-07	k__Bacteria;p__Firmicutes;c__Clostridia;o__Clostridiales;f__Clostridiaceae;g__Clostridium;s__Clostridium tetani
Lacinutrix sp. 5H-3-7-4	2.1e-06	6.52e-07	k__Bacteria;p__Bacteroidetes;c__Flavobacteriia;o__Flavobacteriales;f__Flavobacteriaceae;g__Lacinutrix;s__Lacinutrix sp. 5H-3-7-4
Actinoplanes sp. N902-109	0	6.52e-07	k__Bacteria;p__Actinobacteria;c__Actinobacteria;o__Actinomycetales;f__Micromonosporaceae;g__Actinoplanes;s__Actinoplanes sp. N902-109
Rhodothermus marinus	0	6.52e-07	k__Bacteria;p__Bacteroidetes;c__Unclassified;o__Bacteroidetes Order II. Incertae sedis;f__Rhodothermaceae;g__Rhodothermus;s__Rhodothermus marinus
Burkholderia sp. RPE64	0	6.52e-07	k__Bacteria;p__Proteobacteria;c__Betaproteobacteria;o__Burkholderiales;f__Burkholderiaceae;g__Burkholderia;s__Burkholderia sp. RPE64
Corynebacterium variabile	0	6.3e-07	k__Bacteria;p__Actinobacteria;c__Actinobacteria;o__Actinomycetales;f__Corynebacteriaceae;g__Corynebacterium;s__Corynebacterium variabile
Paenibacillus sp. FSL R5-0912	0	6.3e-07	k__Bacteria;p__Firmicutes;c__Bacilli;o__Bacillales;f__Paenibacillaceae;g__Paenibacillus;s__Paenibacillus sp. FSL R5-0912
Cupriavidus pinatubonensis	0	6.3e-07	k__Bacteria;p__Proteobacteria;c__Betaproteobacteria;o__Burkholderiales;f__Burkholderiaceae;g__Cupriavidus;s__Cupriavidus pinatubonensis
Xenorhabdus poinarii	0	6.3e-07	k__Bacteria;p__Proteobacteria;c__Gammaproteobacteria;o__Enterobacteriales;f__Enterobacteriaceae;g__Xenorhabdus;s__Xenorhabdus poinarii
Lactobacillus hamsteri	0	6.07e-07	k__Bacteria;p__Firmicutes;c__Bacilli;o__Lactobacillales;f__Lactobacillaceae;g__Lactobacillus;s__Lactobacillus hamsteri
Thermincola potens	0	6.07e-07	k__Bacteria;p__Firmicutes;c__Clostridia;o__Clostridiales;f__Peptococcaceae;g__Thermincola;s__Thermincola potens
Phenylobacterium zucineum	0	6.07e-07	k__Bacteria;p__Proteobacteria;c__Alphaproteobacteria;o__Caulobacterales;f__Caulobacteraceae;g__Phenylobacterium;s__Phenylobacterium zucineum
Sulfurospirillum multivorans	0	6.07e-07	k__Bacteria;p__Proteobacteria;c__Epsilonproteobacteria;o__Campylobacterales;f__Campylobacteraceae;g__Sulfurospirillum;s__Sulfurospirillum multivorans
Nectria haematococca	0	6.07e-07	k__Eukaryota;p__Ascomycota;c__Sordariomycetes;o__Hypocreales;f__Nectriaceae;g__Fusarium;s__Nectria haematococca
Saccharothrix espanaensis	0	5.62e-07	k__Bacteria;p__Actinobacteria;c__Actinobacteria;o__Actinomycetales;f__Pseudonocardiaceae;g__Saccharothrix;s__Saccharothrix espanaensis
Hymenobacter sp. APR13	0	5.62e-07	k__Bacteria;p__Bacteroidetes;c__Cytophagia;o__Cytophagales;f__Cytophagaceae;g__Hymenobacter;s__Hymenobacter sp. APR13
Streptococcus iniae	0	5.62e-07	k__Bacteria;p__Firmicutes;c__Bacilli;o__Lactobacillales;f__Streptococcaceae;g__Streptococcus;s__Streptococcus iniae
Bradyrhizobium diazoefficiens	0	5.62e-07	k__Bacteria;p__Proteobacteria;c__Alphaproteobacteria;o__Rhizobiales;f__Bradyrhizobiaceae;g__Bradyrhizobium;s__Bradyrhizobium diazoefficiens
Laribacter hongkongensis	0	5.62e-07	k__Bacteria;p__Proteobacteria;c__Betaproteobacteria;o__Neisseriales;f__Chromobacteriaceae;g__Laribacter;s__Laribacter hongkongensis
Mycoplasma cynos	0	5.62e-07	k__Bacteria;p__Tenericutes;c__Mollicutes;o__Mycoplasmatales;f__Mycoplasmataceae;g__Mycoplasma;s__Mycoplasma cynos
Aureococcus anophagefferens virus	0	5.62e-07	k__Viruses;p__Unclassified;c__Unclassified;o__Unclassified;f__Phycodnaviridae;g__Unclassified;s__Aureococcus anophagefferens virus
Corynebacterium glycinophilum	0	5.4e-07	k__Bacteria;p__Actinobacteria;c__Actinobacteria;o__Actinomycetales;f__Corynebacteriaceae;g__Corynebacterium;s__Corynebacterium glycinophilum
Flavobacterium columnare	0	5.4e-07	k__Bacteria;p__Bacteroidetes;c__Flavobacteriia;o__Flavobacteriales;f__Flavobacteriaceae;g__Flavobacterium;s__Flavobacterium columnare
Marinobacter hydrocarbonoclasticus	0	5.4e-07	k__Bacteria;p__Proteobacteria;c__Gammaproteobacteria;o__Alteromonadales;f__Alteromonadaceae;g__Marinobacter;s__Marinobacter hydrocarbonoclasticus
uncultured gamma proteobacterium EB750_07C09	0	5.4e-07	k__Bacteria;p__Proteobacteria;c__Gammaproteobacteria;o__Unclassified;f__Unclassified;g__Unclassified;s__uncultured gamma proteobacterium EB750_07C09
Sodalis sp. HS1	7.78e-08	5.17e-07	k__Bacteria;p__Proteobacteria;c__Gammaproteobacteria;o__Enterobacteriales;f__Enterobacteriaceae;g__Sodalis;s__Sodalis sp. HS1
Gordonia sp. KTR9	0	5.17e-07	k__Bacteria;p__Actinobacteria;c__Actinobacteria;o__Actinomycetales;f__Gordoniaceae;g__Gordonia;s__Gordonia sp. KTR9
Kocuria rhizophila	0	5.17e-07	k__Bacteria;p__Actinobacteria;c__Actinobacteria;o__Actinomycetales;f__Micrococcaceae;g__Kocuria;s__Kocuria rhizophila
Amycolicicoccus subflavus	0	5.17e-07	k__Bacteria;p__Actinobacteria;c__Actinobacteria;o__Actinomycetales;f__Mycobacteriaceae;g__Amycolicicoccus;s__Amycolicicoccus subflavus
Bacillus licheniformis	0	5.17e-07	k__Bacteria;p__Firmicutes;c__Bacilli;o__Bacillales;f__Bacillaceae;g__Bacillus;s__Bacillus licheniformis
Rhodospirillum photometricum	0	5.17e-07	k__Bacteria;p__Proteobacteria;c__Alphaproteobacteria;o__Rhodospirillales;f__Rhodospirillaceae;g__Rhodospirillum;s__Rhodospirillum photometricum
Blastococcus saxobsidens	0	4.95e-07	k__Bacteria;p__Actinobacteria;c__Actinobacteria;o__Actinomycetales;f__Geodermatophilaceae;g__Blastococcus;s__Blastococcus saxobsidens
Geodermatophilus obscurus	0	4.95e-07	k__Bacteria;p__Actinobacteria;c__Actinobacteria;o__Actinomycetales;f__Geodermatophilaceae;g__Geodermatophilus;s__Geodermatophilus obscurus
Propionibacterium acidipropionici	0	4.95e-07	k__Bacteria;p__Actinobacteria;c__Actinobacteria;o__Actinomycetales;f__Propionibacteriaceae;g__Propionibacterium;s__Propionibacterium acidipropionici
Gemmatimonadetes bacterium KBS708	0	4.95e-07	k__Bacteria;p__Gemmatimonadetes;c__Gemmatimonadetes;o__Unclassified;f__Unclassified;g__Unclassified;s__Gemmatimonadetes bacterium KBS708
Burkholderia lata	0	4.95e-07	k__Bacteria;p__Proteobacteria;c__Betaproteobacteria;o__Burkholderiales;f__Burkholderiaceae;g__Burkholderia;s__Burkholderia lata
Janthinobacterium agaricidamnosum	0	4.95e-07	k__Bacteria;p__Proteobacteria;c__Betaproteobacteria;o__Burkholderiales;f__Oxalobacteraceae;g__Janthinobacterium;s__Janthinobacterium agaricidamnosum
Pseudomonas pseudoalcaligenes	0	4.95e-07	k__Bacteria;p__Proteobacteria;c__Gammaproteobacteria;o__Pseudomonadales;f__Pseudomonadaceae;g__Pseudomonas;s__Pseudomonas pseudoalcaligenes
Pseudomonas savastanoi	0	4.95e-07	k__Bacteria;p__Proteobacteria;c__Gammaproteobacteria;o__Pseudomonadales;f__Pseudomonadaceae;g__Pseudomonas;s__Pseudomonas savastanoi
Intrasporangium calvum	0	4.72e-07	k__Bacteria;p__Actinobacteria;c__Actinobacteria;o__Actinomycetales;f__Intrasporangiaceae;g__Intrasporangium;s__Intrasporangium calvum
Mycobacterium avium	0	4.72e-07	k__Bacteria;p__Actinobacteria;c__Actinobacteria;o__Actinomycetales;f__Mycobacteriaceae;g__Mycobacterium;s__Mycobacterium avium
Roseibacterium elongatum	0	4.72e-07	k__Bacteria;p__Proteobacteria;c__Alphaproteobacteria;o__Rhodobacterales;f__Rhodobacteraceae;g__Roseibacterium;s__Roseibacterium elongatum
Burkholderia sp. YI23	0	4.72e-07	k__Bacteria;p__Proteobacteria;c__Betaproteobacteria;o__Burkholderiales;f__Burkholderiaceae;g__Burkholderia;s__Burkholderia sp. YI23
Rahnella sp. Y9602	0	4.72e-07	k__Bacteria;p__Proteobacteria;c__Gammaproteobacteria;o__Enterobacteriales;f__Enterobacteriaceae;g__Rahnella;s__Rahnella sp. Y9602
Halomonas campaniensis	0	4.72e-07	k__Bacteria;p__Proteobacteria;c__Gammaproteobacteria;o__Oceanospirillales;f__Halomonadaceae;g__Halomonas;s__Halomonas campaniensis
Aggregatibacter aphrophilus	0	4.72e-07	k__Bacteria;p__Proteobacteria;c__Gammaproteobacteria;o__Pasteurellales;f__Pasteurellaceae;g__Aggregatibacter;s__Aggregatibacter aphrophilus
Arthrobacter sp. W1	0	4.5e-07	k__Bacteria;p__Actinobacteria;c__Actinobacteria;o__Actinomycetales;f__Micrococcaceae;g__Arthrobacter;s__Arthrobacter sp. W1
Bacteroides salanitronis	0	4.5e-07	k__Bacteria;p__Bacteroidetes;c__Bacteroidia;o__Bacteroidales;f__Bacteroidaceae;g__Bacteroides;s__Bacteroides salanitronis
Magnetospirillum magneticum	0	4.5e-07	k__Bacteria;p__Proteobacteria;c__Alphaproteobacteria;o__Rhodospirillales;f__Rhodospirillaceae;g__Magnetospirillum;s__Magnetospirillum magneticum
Photorhabdus luminescens	0	4.5e-07	k__Bacteria;p__Proteobacteria;c__Gammaproteobacteria;o__Enterobacteriales;f__Enterobacteriaceae;g__Photorhabdus;s__Photorhabdus luminescens
Absidia idahoensis	0	4.5e-07	k__Eukaryota;p__Unclassified;c__Unclassified;o__Mucorales;f__Cunninghamellaceae;g__Absidia;s__Absidia idahoensis
Sinorhizobium phage phiLM21	0	4.5e-07	k__Viruses;p__Unclassified;c__Unclassified;o__Caudovirales;f__Siphoviridae;g__Unclassified;s__Sinorhizobium phage phiLM21
Burkholderia pseudomallei	4.67e-06	4.27e-07	k__Bacteria;p__Proteobacteria;c__Betaproteobacteria;o__Burkholderiales;f__Burkholderiaceae;g__Burkholderia;s__Burkholderia pseudomallei
Actinosynnema mirum	1.79e-06	4.27e-07	k__Bacteria;p__Actinobacteria;c__Actinobacteria;o__Actinomycetales;f__Pseudonocardiaceae;g__Actinosynnema;s__Actinosynnema mirum
Spirosoma linguale	0	4.27e-07	k__Bacteria;p__Bacteroidetes;c__Cytophagia;o__Cytophagales;f__Cytophagaceae;g__Spirosoma;s__Spirosoma linguale
Cellulophaga algicola	0	4.27e-07	k__Bacteria;p__Bacteroidetes;c__Flavobacteriia;o__Flavobacteriales;f__Flavobacteriaceae;g__Cellulophaga;s__Cellulophaga algicola
Caulobacter vibrioides	0	4.27e-07	k__Bacteria;p__Proteobacteria;c__Alphaproteobacteria;o__Caulobacterales;f__Caulobacteraceae;g__Caulobacter;s__Caulobacter vibrioides
Gallibacterium anatis	0	4.27e-07	k__Bacteria;p__Proteobacteria;c__Gammaproteobacteria;o__Pasteurellales;f__Pasteurellaceae;g__Gallibacterium;s__Gallibacterium anatis
Xanthomonas euvesicatoria	0	4.27e-07	k__Bacteria;p__Proteobacteria;c__Gammaproteobacteria;o__Xanthomonadales;f__Xanthomonadaceae;g__Xanthomonas;s__Xanthomonas euvesicatoria
uncultured Leifsonia sp.	0	4.05e-07	k__Bacteria;p__Actinobacteria;c__Actinobacteria;o__Actinomycetales;f__Microbacteriaceae;g__Leifsonia;s__uncultured Leifsonia sp.
Mycobacterium sp. JDM601	0	4.05e-07	k__Bacteria;p__Actinobacteria;c__Actinobacteria;o__Actinomycetales;f__Mycobacteriaceae;g__Mycobacterium;s__Mycobacterium sp. JDM601
Streptomyces hygroscopicus	0	4.05e-07	k__Bacteria;p__Actinobacteria;c__Actinobacteria;o__Actinomycetales;f__Streptomycetaceae;g__Streptomyces;s__Streptomyces hygroscopicus
Brucella melitensis	0	4.05e-07	k__Bacteria;p__Proteobacteria;c__Alphaproteobacteria;o__Rhizobiales;f__Brucellaceae;g__Brucella;s__Brucella melitensis
Mesorhizobium opportunistum	0	4.05e-07	k__Bacteria;p__Proteobacteria;c__Alphaproteobacteria;o__Rhizobiales;f__Phyllobacteriaceae;g__Mesorhizobium;s__Mesorhizobium opportunistum
Burkholderia thailandensis	0	4.05e-07	k__Bacteria;p__Proteobacteria;c__Betaproteobacteria;o__Burkholderiales;f__Burkholderiaceae;g__Burkholderia;s__Burkholderia thailandensis
Chitiniphilus shinanonensis	0	4.05e-07	k__Bacteria;p__Proteobacteria;c__Betaproteobacteria;o__Neisseriales;f__Chromobacteriaceae;g__Chitiniphilus;s__Chitiniphilus shinanonensis
Pectobacterium atrosepticum	0	4.05e-07	k__Bacteria;p__Proteobacteria;c__Gammaproteobacteria;o__Enterobacteriales;f__Enterobacteriaceae;g__Pectobacterium;s__Pectobacterium atrosepticum
Acinetobacter phage Acj9	0	4.05e-07	k__Viruses;p__Unclassified;c__Unclassified;o__Caudovirales;f__Myoviridae;g__T4likevirus;s__Acinetobacter phage Acj9
Streptococcus parasanguinis	4.51e-06	3.82e-07	k__Bacteria;p__Firmicutes;c__Bacilli;o__Lactobacillales;f__Streptococcaceae;g__Streptococcus;s__Streptococcus parasanguinis
Campylobacter sputorum	2.18e-06	3.82e-07	k__Bacteria;p__Proteobacteria;c__Epsilonproteobacteria;o__Campylobacterales;f__Campylobacteraceae;g__Campylobacter;s__Campylobacter sputorum
Mycobacterium abscessus	0	3.82e-07	k__Bacteria;p__Actinobacteria;c__Actinobacteria;o__Actinomycetales;f__Mycobacteriaceae;g__Mycobacterium;s__Mycobacterium abscessus
Nocardia brasiliensis	0	3.82e-07	k__Bacteria;p__Actinobacteria;c__Actinobacteria;o__Actinomycetales;f__Nocardiaceae;g__Nocardia;s__Nocardia brasiliensis
Leuconostoc citreum	0	3.82e-07	k__Bacteria;p__Firmicutes;c__Bacilli;o__Lactobacillales;f__Leuconostocaceae;g__Leuconostoc;s__Leuconostoc citreum
Streptococcus constellatus	0	3.82e-07	k__Bacteria;p__Firmicutes;c__Bacilli;o__Lactobacillales;f__Streptococcaceae;g__Streptococcus;s__Streptococcus constellatus
Spirochaeta thermophila	0	3.82e-07	k__Bacteria;p__Spirochaetes;c__Spirochaetia;o__Spirochaetales;f__Spirochaetaceae;g__Spirochaeta;s__Spirochaeta thermophila
Corynebacterium maris	0	3.6e-07	k__Bacteria;p__Actinobacteria;c__Actinobacteria;o__Actinomycetales;f__Corynebacteriaceae;g__Corynebacterium;s__Corynebacterium maris
Arthrobacter sp. 32c	0	3.6e-07	k__Bacteria;p__Actinobacteria;c__Actinobacteria;o__Actinomycetales;f__Micrococcaceae;g__Arthrobacter;s__Arthrobacter sp. 32c
Propionibacterium acnes	0	3.6e-07	k__Bacteria;p__Actinobacteria;c__Actinobacteria;o__Actinomycetales;f__Propionibacteriaceae;g__Propionibacterium;s__Propionibacterium acnes
Streptomyces glaucescens	0	3.6e-07	k__Bacteria;p__Actinobacteria;c__Actinobacteria;o__Actinomycetales;f__Streptomycetaceae;g__Streptomyces;s__Streptomyces glaucescens
uncultured Bifidobacterium sp.	0	3.6e-07	k__Bacteria;p__Actinobacteria;c__Actinobacteria;o__Bifidobacteriales;f__Bifidobacteriaceae;g__Bifidobacterium;s__uncultured Bifidobacterium sp.
Bacillus sp. JAMB750	0	3.6e-07	k__Bacteria;p__Firmicutes;c__Bacilli;o__Bacillales;f__Bacillaceae;g__Bacillus;s__Bacillus sp. JAMB750
Polynucleobacter necessarius	0	3.6e-07	k__Bacteria;p__Proteobacteria;c__Betaproteobacteria;o__Burkholderiales;f__Burkholderiaceae;g__Polynucleobacter;s__Polynucleobacter necessarius
Snodgrassella alvi	0	3.6e-07	k__Bacteria;p__Proteobacteria;c__Betaproteobacteria;o__Neisseriales;f__Neisseriaceae;g__Snodgrassella;s__Snodgrassella alvi
Nitrosomonas sp. AL212	0	3.6e-07	k__Bacteria;p__Proteobacteria;c__Betaproteobacteria;o__Nitrosomonadales;f__Nitrosomonadaceae;g__Nitrosomonas;s__Nitrosomonas sp. AL212
Oscillatoria acuminata	0.000252314	3.37e-07	k__Bacteria;p__Cyanobacteria;c__Unclassified;o__Oscillatoriales;f__Unclassified;g__Oscillatoria;s__Oscillatoria acuminata
Microbacterium arborescens	0	3.37e-07	k__Bacteria;p__Actinobacteria;c__Actinobacteria;o__Actinomycetales;f__Microbacteriaceae;g__Microbacterium;s__Microbacterium arborescens
Arthrobacter aurescens	0	3.37e-07	k__Bacteria;p__Actinobacteria;c__Actinobacteria;o__Actinomycetales;f__Micrococcaceae;g__Arthrobacter;s__Arthrobacter aurescens
Micrococcus luteus	0	3.37e-07	k__Bacteria;p__Actinobacteria;c__Actinobacteria;o__Actinomycetales;f__Micrococcaceae;g__Micrococcus;s__Micrococcus luteus
Desulfovibrio magneticus	0	3.37e-07	k__Bacteria;p__Proteobacteria;c__Deltaproteobacteria;o__Desulfovibrionales;f__Desulfovibrionaceae;g__Desulfovibrio;s__Desulfovibrio magneticus
Aspergillus oryzae	0	3.37e-07	k__Eukaryota;p__Ascomycota;c__Eurotiomycetes;o__Eurotiales;f__Aspergillaceae;g__Aspergillus;s__Aspergillus oryzae
Coccidioides immitis	0	3.37e-07	k__Eukaryota;p__Ascomycota;c__Eurotiomycetes;o__Onygenales;f__Unclassified;g__Coccidioides;s__Coccidioides immitis
Nakamurella multipartita	1.09e-05	3.15e-07	k__Bacteria;p__Actinobacteria;c__Actinobacteria;o__Actinomycetales;f__Nakamurellaceae;g__Nakamurella;s__Nakamurella multipartita
Streptococcus uberis	1.02e-05	3.15e-07	k__Bacteria;p__Firmicutes;c__Bacilli;o__Lactobacillales;f__Streptococcaceae;g__Streptococcus;s__Streptococcus uberis
Corynebacterium imitans	0	3.15e-07	k__Bacteria;p__Actinobacteria;c__Actinobacteria;o__Actinomycetales;f__Corynebacteriaceae;g__Corynebacterium;s__Corynebacterium imitans
Nocardiopsis dassonvillei	0	3.15e-07	k__Bacteria;p__Actinobacteria;c__Actinobacteria;o__Actinomycetales;f__Nocardiopsaceae;g__Nocardiopsis;s__Nocardiopsis dassonvillei
Amycolatopsis mediterranei	0	3.15e-07	k__Bacteria;p__Actinobacteria;c__Actinobacteria;o__Actinomycetales;f__Pseudonocardiaceae;g__Amycolatopsis;s__Amycolatopsis mediterranei
Kitasatospora setae	0	3.15e-07	k__Bacteria;p__Actinobacteria;c__Actinobacteria;o__Actinomycetales;f__Streptomycetaceae;g__Kitasatospora;s__Kitasatospora setae
Bifidobacterium coryneforme	0	3.15e-07	k__Bacteria;p__Actinobacteria;c__Actinobacteria;o__Bifidobacteriales;f__Bifidobacteriaceae;g__Bifidobacterium;s__Bifidobacterium coryneforme
Dyadobacter fermentans	0	3.15e-07	k__Bacteria;p__Bacteroidetes;c__Cytophagia;o__Cytophagales;f__Cytophagaceae;g__Dyadobacter;s__Dyadobacter fermentans
Eubacterium limosum	0	3.15e-07	k__Bacteria;p__Firmicutes;c__Clostridia;o__Clostridiales;f__Eubacteriaceae;g__Eubacterium;s__Eubacterium limosum
Myxococcus xanthus	0	3.15e-07	k__Bacteria;p__Proteobacteria;c__Deltaproteobacteria;o__Myxococcales;f__Myxococcaceae;g__Myxococcus;s__Myxococcus xanthus
Photorhabdus asymbiotica	0	3.15e-07	k__Bacteria;p__Proteobacteria;c__Gammaproteobacteria;o__Enterobacteriales;f__Enterobacteriaceae;g__Photorhabdus;s__Photorhabdus asymbiotica
Cellvibrio japonicus	0	3.15e-07	k__Bacteria;p__Proteobacteria;c__Gammaproteobacteria;o__Pseudomonadales;f__Pseudomonadaceae;g__Cellvibrio;s__Cellvibrio japonicus
Aliivibrio salmonicida	0	3.15e-07	k__Bacteria;p__Proteobacteria;c__Gammaproteobacteria;o__Vibrionales;f__Vibrionaceae;g__Aliivibrio;s__Aliivibrio salmonicida
Salicola phage CGphi29	0	3.15e-07	k__Viruses;p__Unclassified;c__Unclassified;o__Unclassified;f__Unclassified;g__Unclassified;s__Salicola phage CGphi29
Mycobacterium bovis	0	2.92e-07	k__Bacteria;p__Actinobacteria;c__Actinobacteria;o__Actinomycetales;f__Mycobacteriaceae;g__Mycobacterium;s__Mycobacterium bovis
Streptomyces fulvissimus	0	2.92e-07	k__Bacteria;p__Actinobacteria;c__Actinobacteria;o__Actinomycetales;f__Streptomycetaceae;g__Streptomyces;s__Streptomyces fulvissimus
Gramella forsetii	0	2.92e-07	k__Bacteria;p__Bacteroidetes;c__Flavobacteriia;o__Flavobacteriales;f__Flavobacteriaceae;g__Gramella;s__Gramella forsetii
Mesorhizobium huakuii	0	2.92e-07	k__Bacteria;p__Proteobacteria;c__Alphaproteobacteria;o__Rhizobiales;f__Phyllobacteriaceae;g__Mesorhizobium;s__Mesorhizobium huakuii
Alcaligenes sp. IS-46	0	2.92e-07	k__Bacteria;p__Proteobacteria;c__Betaproteobacteria;o__Burkholderiales;f__Alcaligenaceae;g__Alcaligenes;s__Alcaligenes sp. IS-46
Nitrosomonas europaea	0	2.92e-07	k__Bacteria;p__Proteobacteria;c__Betaproteobacteria;o__Nitrosomonadales;f__Nitrosomonadaceae;g__Nitrosomonas;s__Nitrosomonas europaea
Marinobacter adhaerens	0	2.92e-07	k__Bacteria;p__Proteobacteria;c__Gammaproteobacteria;o__Alteromonadales;f__Alteromonadaceae;g__Marinobacter;s__Marinobacter adhaerens
Pantoea rwandensis	0	2.92e-07	k__Bacteria;p__Proteobacteria;c__Gammaproteobacteria;o__Enterobacteriales;f__Enterobacteriaceae;g__Pantoea;s__Pantoea rwandensis
Acinetobacter bereziniae	0	2.92e-07	k__Bacteria;p__Proteobacteria;c__Gammaproteobacteria;o__Pseudomonadales;f__Moraxellaceae;g__Acinetobacter;s__Acinetobacter bereziniae
Fusobacterium nucleatum	3.54e-05	2.7e-07	k__Bacteria;p__Fusobacteria;c__Fusobacteriia;o__Fusobacteriales;f__Fusobacteriaceae;g__Fusobacterium;s__Fusobacterium nucleatum
uncultured Beutenbergia sp.	0	2.7e-07	k__Bacteria;p__Actinobacteria;c__Actinobacteria;o__Actinomycetales;f__Beutenbergiaceae;g__Beutenbergia;s__uncultured Beutenbergia sp.
Brevibacterium iodinum	0	2.7e-07	k__Bacteria;p__Actinobacteria;c__Actinobacteria;o__Actinomycetales;f__Brevibacteriaceae;g__Brevibacterium;s__Brevibacterium iodinum
Ruegeria pomeroyi	0	2.7e-07	k__Bacteria;p__Proteobacteria;c__Alphaproteobacteria;o__Rhodobacterales;f__Rhodobacteraceae;g__Ruegeria;s__Ruegeria pomeroyi
Erythrobacter litoralis	0	2.7e-07	k__Bacteria;p__Proteobacteria;c__Alphaproteobacteria;o__Sphingomonadales;f__Erythrobacteraceae;g__Erythrobacter;s__Erythrobacter litoralis
Burkholderia sp. RPE67	0	2.7e-07	k__Bacteria;p__Proteobacteria;c__Betaproteobacteria;o__Burkholderiales;f__Burkholderiaceae;g__Burkholderia;s__Burkholderia sp. RPE67
Candidatus Symbiobacter mobilis	0	2.7e-07	k__Bacteria;p__Proteobacteria;c__Betaproteobacteria;o__Burkholderiales;f__Comamonadaceae;g__Candidatus Symbiobacter;s__Candidatus Symbiobacter mobilis
Rahnella aquatilis	0	2.7e-07	k__Bacteria;p__Proteobacteria;c__Gammaproteobacteria;o__Enterobacteriales;f__Enterobacteriaceae;g__Rahnella;s__Rahnella aquatilis
Capnocytophaga canimorsus	0	2.47e-07	k__Bacteria;p__Bacteroidetes;c__Flavobacteriia;o__Flavobacteriales;f__Flavobacteriaceae;g__Capnocytophaga;s__Capnocytophaga canimorsus
Candidatus Accumulibacter phosphatis	0	2.47e-07	k__Bacteria;p__Proteobacteria;c__Betaproteobacteria;o__Unclassified;f__Unclassified;g__Candidatus Accumulibacter;s__Candidatus Accumulibacter phosphatis
Shewanella sp. ANA-3	0	2.47e-07	k__Bacteria;p__Proteobacteria;c__Gammaproteobacteria;o__Alteromonadales;f__Shewanellaceae;g__Shewanella;s__Shewanella sp. ANA-3
Eutypa lata	0	2.47e-07	k__Eukaryota;p__Ascomycota;c__Sordariomycetes;o__Xylariales;f__Diatrypaceae;g__Eutypa;s__Eutypa lata
Stenotrophomonas phage S1	0	2.47e-07	k__Viruses;p__Unclassified;c__Unclassified;o__Caudovirales;f__Siphoviridae;g__Unclassified;s__Stenotrophomonas phage S1
Brevibacterium sp. HCU	0	2.25e-07	k__Bacteria;p__Actinobacteria;c__Actinobacteria;o__Actinomycetales;f__Brevibacteriaceae;g__Brevibacterium;s__Brevibacterium sp. HCU
Corynebacterium falsenii	0	2.25e-07	k__Bacteria;p__Actinobacteria;c__Actinobacteria;o__Actinomycetales;f__Corynebacteriaceae;g__Corynebacterium;s__Corynebacterium falsenii
Mycobacterium neoaurum	0	2.25e-07	k__Bacteria;p__Actinobacteria;c__Actinobacteria;o__Actinomycetales;f__Mycobacteriaceae;g__Mycobacterium;s__Mycobacterium neoaurum
Mycobacterium vanbaalenii	0	2.25e-07	k__Bacteria;p__Actinobacteria;c__Actinobacteria;o__Actinomycetales;f__Mycobacteriaceae;g__Mycobacterium;s__Mycobacterium vanbaalenii
Capnocytophaga ochracea	0	2.25e-07	k__Bacteria;p__Bacteroidetes;c__Flavobacteriia;o__Flavobacteriales;f__Flavobacteriaceae;g__Capnocytophaga;s__Capnocytophaga ochracea
Mesorhizobium loti	0	2.25e-07	k__Bacteria;p__Proteobacteria;c__Alphaproteobacteria;o__Rhizobiales;f__Phyllobacteriaceae;g__Mesorhizobium;s__Mesorhizobium loti
Pandoraea sp. RB-44	0	2.25e-07	k__Bacteria;p__Proteobacteria;c__Betaproteobacteria;o__Burkholderiales;f__Burkholderiaceae;g__Pandoraea;s__Pandoraea sp. RB-44
Janthinobacterium lividum	0	2.25e-07	k__Bacteria;p__Proteobacteria;c__Betaproteobacteria;o__Burkholderiales;f__Oxalobacteraceae;g__Janthinobacterium;s__Janthinobacterium lividum
Neisseria mucosa	0	2.25e-07	k__Bacteria;p__Proteobacteria;c__Betaproteobacteria;o__Neisseriales;f__Neisseriaceae;g__Neisseria;s__Neisseria mucosa
Dickeya zeae	0	2.25e-07	k__Bacteria;p__Proteobacteria;c__Gammaproteobacteria;o__Enterobacteriales;f__Enterobacteriaceae;g__Dickeya;s__Dickeya zeae
Synechococcus sp. PCC 7502	1.87e-06	2.02e-07	k__Bacteria;p__Cyanobacteria;c__Unclassified;o__Chroococcales;f__Unclassified;g__Synechococcus;s__Synechococcus sp. PCC 7502
Planktomarina temperata	8.56e-07	2.02e-07	k__Bacteria;p__Proteobacteria;c__Alphaproteobacteria;o__Rhodobacterales;f__Rhodobacteraceae;g__Planktomarina;s__Planktomarina temperata
Streptococcus pneumoniae	1.56e-07	2.02e-07	k__Bacteria;p__Firmicutes;c__Bacilli;o__Lactobacillales;f__Streptococcaceae;g__Streptococcus;s__Streptococcus pneumoniae
Actinobaculum schaalii	0	2.02e-07	k__Bacteria;p__Actinobacteria;c__Actinobacteria;o__Actinomycetales;f__Actinomycetaceae;g__Actinobaculum;s__Actinobaculum schaalii
Corynebacterium terpenotabidum	0	2.02e-07	k__Bacteria;p__Actinobacteria;c__Actinobacteria;o__Actinomycetales;f__Corynebacteriaceae;g__Corynebacterium;s__Corynebacterium terpenotabidum
Alcaligenes sp. JG3	0	2.02e-07	k__Bacteria;p__Proteobacteria;c__Betaproteobacteria;o__Burkholderiales;f__Alcaligenaceae;g__Alcaligenes;s__Alcaligenes sp. JG3
uncultured Dickeya sp.	0	2.02e-07	k__Bacteria;p__Proteobacteria;c__Gammaproteobacteria;o__Enterobacteriales;f__Enterobacteriaceae;g__Dickeya;s__uncultured Dickeya sp.
Spiroplasma chrysopicola	2.87e-05	1.8e-07	k__Bacteria;p__Tenericutes;c__Mollicutes;o__Entomoplasmatales;f__Spiroplasmataceae;g__Spiroplasma;s__Spiroplasma chrysopicola
Spiroplasma diminutum	6.66e-06	1.8e-07	k__Bacteria;p__Tenericutes;c__Mollicutes;o__Entomoplasmatales;f__Spiroplasmataceae;g__Spiroplasma;s__Spiroplasma diminutum
Halomonas elongata	0	1.8e-07	k__Bacteria;p__Proteobacteria;c__Gammaproteobacteria;o__Oceanospirillales;f__Halomonadaceae;g__Halomonas;s__Halomonas elongata
Xanthomonas alfalfae	0	1.8e-07	k__Bacteria;p__Proteobacteria;c__Gammaproteobacteria;o__Xanthomonadales;f__Xanthomonadaceae;g__Xanthomonas;s__Xanthomonas alfalfae
Mycoplasma crocodyli	2.41e-05	1.57e-07	k__Bacteria;p__Tenericutes;c__Mollicutes;o__Mycoplasmatales;f__Mycoplasmataceae;g__Mycoplasma;s__Mycoplasma crocodyli
Pseudoalteromonas sp. SM9913	2.28e-05	1.57e-07	k__Bacteria;p__Proteobacteria;c__Gammaproteobacteria;o__Alteromonadales;f__Pseudoalteromonadaceae;g__Pseudoalteromonas;s__Pseudoalteromonas sp. SM9913
Thermus phage phiYS40	7.39e-06	1.57e-07	k__Viruses;p__Unclassified;c__Unclassified;o__Caudovirales;f__Myoviridae;g__Unclassified;s__Thermus phage phiYS40
Treponema primitia	1.93e-05	1.35e-07	k__Bacteria;p__Spirochaetes;c__Spirochaetia;o__Spirochaetales;f__Spirochaetaceae;g__Treponema;s__Treponema primitia
Mycoplasma penetrans	1.66e-05	1.35e-07	k__Bacteria;p__Tenericutes;c__Mollicutes;o__Mycoplasmatales;f__Mycoplasmataceae;g__Mycoplasma;s__Mycoplasma penetrans
Staphylococcus warneri	1.24e-05	1.35e-07	k__Bacteria;p__Firmicutes;c__Bacilli;o__Bacillales;f__Staphylococcaceae;g__Staphylococcus;s__Staphylococcus warneri
Nautilia profundicola	4.59e-06	1.35e-07	k__Bacteria;p__Proteobacteria;c__Epsilonproteobacteria;o__Nautiliales;f__Nautiliaceae;g__Nautilia;s__Nautilia profundicola
Veillonella parvula	4.44e-06	1.35e-07	k__Bacteria;p__Firmicutes;c__Negativicutes;o__Selenomonadales;f__Veillonellaceae;g__Veillonella;s__Veillonella parvula
Microcystis aeruginosa	1.17e-06	1.35e-07	k__Bacteria;p__Cyanobacteria;c__Unclassified;o__Chroococcales;f__Unclassified;g__Microcystis;s__Microcystis aeruginosa
[Clostridium] clariflavum	1.39e-05	9e-08	k__Bacteria;p__Firmicutes;c__Clostridia;o__Clostridiales;f__Ruminococcaceae;g__Ruminiclostridium;s__[Clostridium] clariflavum
Calothrix sp. PCC 7507	6.23e-06	9e-08	k__Bacteria;p__Cyanobacteria;c__Unclassified;o__Nostocales;f__Rivulariaceae;g__Calothrix;s__Calothrix sp. PCC 7507
Talaromyces marneffei	3.35e-06	9e-08	k__Eukaryota;p__Ascomycota;c__Eurotiomycetes;o__Eurotiales;f__Trichocomaceae;g__Talaromyces;s__Talaromyces marneffei
Dictyoglomus turgidum	5.14e-06	6.75e-08	k__Bacteria;p__Dictyoglomi;c__Dictyoglomia;o__Dictyoglomales;f__Dictyoglomaceae;g__Dictyoglomus;s__Dictyoglomus turgidum
cyanobacterium endosymbiont of Epithemia turgida	1.4e-06	6.75e-08	k__Bacteria;p__Cyanobacteria;c__Unclassified;o__Unclassified;f__Unclassified;g__Unclassified;s__cyanobacterium endosymbiont of Epithemia turgida
Clostridiales genomosp. BVAB3	1.83e-05	4.5e-08	k__Bacteria;p__Firmicutes;c__Clostridia;o__Clostridiales;f__Unclassified;g__Unclassified;s__Clostridiales genomosp. BVAB3
Clostridium kluyveri	1.35e-05	4.5e-08	k__Bacteria;p__Firmicutes;c__Clostridia;o__Clostridiales;f__Clostridiaceae;g__Clostridium;s__Clostridium kluyveri
Spiroplasma sabaudiense	8.64e-06	4.5e-08	k__Bacteria;p__Tenericutes;c__Mollicutes;o__Entomoplasmatales;f__Spiroplasmataceae;g__Spiroplasma;s__Spiroplasma sabaudiense
Potato leafroll virus	7.23e-05	2.25e-08	k__Viruses;p__Unclassified;c__Unclassified;o__Unclassified;f__Luteoviridae;g__Polerovirus;s__Potato leafroll virus
Talaromyces stipitatus	4.13e-05	2.25e-08	k__Eukaryota;p__Ascomycota;c__Eurotiomycetes;o__Eurotiales;f__Trichocomaceae;g__Talaromyces;s__Talaromyces stipitatus
Clavispora lusitaniae	3.81e-05	2.25e-08	k__Eukaryota;p__Ascomycota;c__Saccharomycetes;o__Saccharomycetales;f__Metschnikowiaceae;g__Clavispora;s__Clavispora lusitaniae
Desulfitobacterium dichloroeliminans	1.17e-05	2.25e-08	k__Bacteria;p__Firmicutes;c__Clostridia;o__Clostridiales;f__Peptococcaceae;g__Desulfitobacterium;s__Desulfitobacterium dichloroeliminans
Thioalkalimicrobium aerophilum	3.74e-06	2.25e-08	k__Bacteria;p__Proteobacteria;c__Gammaproteobacteria;o__Thiotrichales;f__Piscirickettsiaceae;g__Thioalkalimicrobium;s__Thioalkalimicrobium aerophilum
Methanobrevibacter ruminantium	3.19e-06	2.25e-08	k__Archaea;p__Euryarchaeota;c__Methanobacteria;o__Methanobacteriales;f__Methanobacteriaceae;g__Methanobrevibacter;s__Methanobrevibacter ruminantium
Haloquadratum walsbyi	1.32e-06	2.25e-08	k__Archaea;p__Euryarchaeota;c__Halobacteria;o__Halobacteriales;f__Halobacteriaceae;g__Haloquadratum;s__Haloquadratum walsbyi
Syntrophomonas wolfei	1.25e-06	2.25e-08	k__Bacteria;p__Firmicutes;c__Clostridia;o__Clostridiales;f__Syntrophomonadaceae;g__Syntrophomonas;s__Syntrophomonas wolfei
Phakopsora pachyrhizi	0.000293277	0	k__Eukaryota;p__Basidiomycota;c__Unclassified;o__Pucciniales;f__Phakopsoraceae;g__Phakopsora;s__Phakopsora pachyrhizi
Leptosphaeria maculans	0.0001236	0	k__Eukaryota;p__Ascomycota;c__Dothideomycetes;o__Pleosporales;f__Leptosphaeriaceae;g__Leptosphaeria;s__Leptosphaeria maculans
Thielavia terrestris	5.24e-05	0	k__Eukaryota;p__Ascomycota;c__Sordariomycetes;o__Sordariales;f__Chaetomiaceae;g__Thielavia;s__Thielavia terrestris
Candida orthopsilosis	3.93e-05	0	k__Eukaryota;p__Ascomycota;c__Saccharomycetes;o__Saccharomycetales;f__Debaryomycetaceae;g__Candida;s__Candida orthopsilosis
Verticillium dahliae	3.87e-05	0	k__Eukaryota;p__Ascomycota;c__Sordariomycetes;o__Glomerellales;f__Plectosphaerellaceae;g__Verticillium;s__Verticillium dahliae
Staphylococcus carnosus	3.54e-05	0	k__Bacteria;p__Firmicutes;c__Bacilli;o__Bacillales;f__Staphylococcaceae;g__Staphylococcus;s__Staphylococcus carnosus
Myceliophthora thermophila	3.16e-05	0	k__Eukaryota;p__Ascomycota;c__Sordariomycetes;o__Sordariales;f__Chaetomiaceae;g__Myceliophthora;s__Myceliophthora thermophila
Punctularia strigosozonata	3.09e-05	0	k__Eukaryota;p__Basidiomycota;c__Agaricomycetes;o__Corticiales;f__Punctulariaceae;g__Punctularia;s__Punctularia strigosozonata
Lodderomyces elongisporus	2.86e-05	0	k__Eukaryota;p__Ascomycota;c__Saccharomycetes;o__Saccharomycetales;f__Debaryomycetaceae;g__Lodderomyces;s__Lodderomyces elongisporus
Candida dubliniensis	2.85e-05	0	k__Eukaryota;p__Ascomycota;c__Saccharomycetes;o__Saccharomycetales;f__Debaryomycetaceae;g__Candida;s__Candida dubliniensis
Ogataea angusta	2.74e-05	0	k__Eukaryota;p__Ascomycota;c__Saccharomycetes;o__Saccharomycetales;f__Pichiaceae;g__Ogataea;s__Ogataea angusta
Neurospora sublineolata	2.51e-05	0	k__Eukaryota;p__Ascomycota;c__Sordariomycetes;o__Sordariales;f__Sordariaceae;g__Neurospora;s__Neurospora sublineolata
Vibrio phage phi16	2.48e-05	0	k__Viruses;p__Unclassified;c__Unclassified;o__Caudovirales;f__Myoviridae;g__Unclassified;s__Vibrio phage phi16
Melanopsichium pennsylvanicum	2.16e-05	0	k__Eukaryota;p__Basidiomycota;c__Ustilaginomycetes;o__Ustilaginales;f__Ustilaginaceae;g__Melanopsichium;s__Melanopsichium pennsylvanicum
Pseudozyma flocculosa	2.13e-05	0	k__Eukaryota;p__Basidiomycota;c__Ustilaginomycetes;o__Ustilaginales;f__Ustilaginaceae;g__Pseudozyma;s__Pseudozyma flocculosa
Stereum hirsutum	2.09e-05	0	k__Eukaryota;p__Basidiomycota;c__Agaricomycetes;o__Russulales;f__Stereaceae;g__Stereum;s__Stereum hirsutum
Ophiocordyceps sinensis	1.83e-05	0	k__Eukaryota;p__Ascomycota;c__Sordariomycetes;o__Hypocreales;f__Ophiocordycipitaceae;g__Ophiocordyceps;s__Ophiocordyceps sinensis
Puccinia graminis	1.7e-05	0	k__Eukaryota;p__Basidiomycota;c__Unclassified;o__Pucciniales;f__Pucciniaceae;g__Puccinia;s__Puccinia graminis
Kluyveromyces marxianus	1.37e-05	0	k__Eukaryota;p__Ascomycota;c__Saccharomycetes;o__Saccharomycetales;f__Saccharomycetaceae;g__Kluyveromyces;s__Kluyveromyces marxianus
Coraliomargarita akajimensis	1.21e-05	0	k__Bacteria;p__Verrucomicrobia;c__Opitutae;o__Puniceicoccales;f__Puniceicoccaceae;g__Coraliomargarita;s__Coraliomargarita akajimensis
Tetrapisispora blattae	1.07e-05	0	k__Eukaryota;p__Ascomycota;c__Saccharomycetes;o__Saccharomycetales;f__Saccharomycetaceae;g__Tetrapisispora;s__Tetrapisispora blattae
Anabaena sp. 90	1.05e-05	0	k__Bacteria;p__Cyanobacteria;c__Unclassified;o__Nostocales;f__Nostocaceae;g__Anabaena;s__Anabaena sp. 90
Sclerotinia sclerotiorum	1e-05	0	k__Eukaryota;p__Ascomycota;c__Leotiomycetes;o__Helotiales;f__Sclerotiniaceae;g__Sclerotinia;s__Sclerotinia sclerotiorum
Yarrowia lipolytica	9.5e-06	0	k__Eukaryota;p__Ascomycota;c__Saccharomycetes;o__Saccharomycetales;f__Dipodascaceae;g__Yarrowia;s__Yarrowia lipolytica
Streptomyces davawensis	8.48e-06	0	k__Bacteria;p__Actinobacteria;c__Actinobacteria;o__Actinomycetales;f__Streptomycetaceae;g__Streptomyces;s__Streptomyces davawensis
Botrytis cinerea	8.33e-06	0	k__Eukaryota;p__Ascomycota;c__Leotiomycetes;o__Helotiales;f__Sclerotiniaceae;g__Botrytis;s__Botrytis cinerea
Bartonella grahamii	8.02e-06	0	k__Bacteria;p__Proteobacteria;c__Alphaproteobacteria;o__Rhizobiales;f__Bartonellaceae;g__Bartonella;s__Bartonella grahamii
Comamonadaceae bacterium B1	7.94e-06	0	k__Bacteria;p__Proteobacteria;c__Betaproteobacteria;o__Burkholderiales;f__Comamonadaceae;g__Unclassified;s__Comamonadaceae bacterium B1
Cladophialophora psammophila	7.86e-06	0	k__Eukaryota;p__Ascomycota;c__Eurotiomycetes;o__Chaetothyriales;f__Herpotrichiellaceae;g__Cladophialophora;s__Cladophialophora psammophila
Bipolaris sorokiniana	7.78e-06	0	k__Eukaryota;p__Ascomycota;c__Dothideomycetes;o__Pleosporales;f__Pleosporaceae;g__Bipolaris;s__Bipolaris sorokiniana
Exophiala dermatitidis	7.16e-06	0	k__Eukaryota;p__Ascomycota;c__Eurotiomycetes;o__Chaetothyriales;f__Herpotrichiellaceae;g__Exophiala;s__Exophiala dermatitidis
Mycoplasma hyopneumoniae	6.38e-06	0	k__Bacteria;p__Tenericutes;c__Mollicutes;o__Mycoplasmatales;f__Mycoplasmataceae;g__Mycoplasma;s__Mycoplasma hyopneumoniae
Tepidanaerobacter acetatoxydans	6.23e-06	0	k__Bacteria;p__Firmicutes;c__Clostridia;o__Thermoanaerobacterales;f__Thermoanaerobacteraceae;g__Tepidanaerobacter;s__Tepidanaerobacter acetatoxydans
Fusarium pseudograminearum	5.68e-06	0	k__Eukaryota;p__Ascomycota;c__Sordariomycetes;o__Hypocreales;f__Nectriaceae;g__Fusarium;s__Fusarium pseudograminearum
Saccharomyces cerevisiae	5.6e-06	0	k__Eukaryota;p__Ascomycota;c__Saccharomycetes;o__Saccharomycetales;f__Saccharomycetaceae;g__Saccharomyces;s__Saccharomyces cerevisiae
Coniosporium apollinis	5.37e-06	0	k__Eukaryota;p__Ascomycota;c__Eurotiomycetes;o__Chaetothyriales;f__Herpotrichiellaceae;g__Coniosporium;s__Coniosporium apollinis
Mesoplasma florum	4.83e-06	0	k__Bacteria;p__Tenericutes;c__Mollicutes;o__Entomoplasmatales;f__Entomoplasmataceae;g__Mesoplasma;s__Mesoplasma florum
Eremothecium cymbalariae	4.36e-06	0	k__Eukaryota;p__Ascomycota;c__Saccharomycetes;o__Saccharomycetales;f__Saccharomycetaceae;g__Eremothecium;s__Eremothecium cymbalariae
Trichoderma reesei	4.36e-06	0	k__Eukaryota;p__Ascomycota;c__Sordariomycetes;o__Hypocreales;f__Hypocreaceae;g__Trichoderma;s__Trichoderma reesei
Chaetomium globosum	4.13e-06	0	k__Eukaryota;p__Ascomycota;c__Sordariomycetes;o__Sordariales;f__Chaetomiaceae;g__Chaetomium;s__Chaetomium globosum
Acholeplasma oculi	3.81e-06	0	k__Bacteria;p__Tenericutes;c__Mollicutes;o__Acholeplasmatales;f__Acholeplasmataceae;g__Acholeplasma;s__Acholeplasma oculi
Elephant endotheliotropic herpesvirus 3	3.74e-06	0	k__Viruses;p__Unclassified;c__Unclassified;o__Herpesvirales;f__Herpesviridae;g__Proboscivirus;s__Elephant endotheliotropic herpesvirus 3
Fusarium fujikuroi	3.58e-06	0	k__Eukaryota;p__Ascomycota;c__Sordariomycetes;o__Hypocreales;f__Nectriaceae;g__Fusarium;s__Fusarium fujikuroi
Candida tropicalis	3.49e-06	0	k__Eukaryota;p__Ascomycota;c__Saccharomycetes;o__Saccharomycetales;f__Debaryomycetaceae;g__Candida;s__Candida tropicalis
Thermoanaerobacterium thermosaccharolyticum	3.27e-06	0	k__Bacteria;p__Firmicutes;c__Clostridia;o__Thermoanaerobacterales;f__Thermoanaerobacterales Family III. Incertae Sedis;g__Thermoanaerobacterium;s__Thermoanaerobacterium thermosaccharolyticum
Trametes versicolor	3.04e-06	0	k__Eukaryota;p__Basidiomycota;c__Agaricomycetes;o__Polyporales;f__Coriolaceae;g__Trametes;s__Trametes versicolor
Trichophyton verrucosum	2.96e-06	0	k__Eukaryota;p__Ascomycota;c__Eurotiomycetes;o__Onygenales;f__Arthrodermataceae;g__Trichophyton;s__Trichophyton verrucosum
Streptomyces rapamycinicus	2.88e-06	0	k__Bacteria;p__Actinobacteria;c__Actinobacteria;o__Actinomycetales;f__Streptomycetaceae;g__Streptomyces;s__Streptomyces rapamycinicus
Tuber melanosporum	2.8e-06	0	k__Eukaryota;p__Ascomycota;c__Pezizomycetes;o__Pezizales;f__Tuberaceae;g__Tuber;s__Tuber melanosporum
Podospora anserina	2.72e-06	0	k__Eukaryota;p__Ascomycota;c__Sordariomycetes;o__Sordariales;f__Lasiosphaeriaceae;g__Podospora;s__Podospora anserina
Aspergillus flavus	2.34e-06	0	k__Eukaryota;p__Ascomycota;c__Eurotiomycetes;o__Eurotiales;f__Aspergillaceae;g__Aspergillus;s__Aspergillus flavus
Spathaspora passalidarum	2.02e-06	0	k__Eukaryota;p__Ascomycota;c__Saccharomycetes;o__Saccharomycetales;f__Debaryomycetaceae;g__Spathaspora;s__Spathaspora passalidarum
Kluyveromyces lactis	1.95e-06	0	k__Eukaryota;p__Ascomycota;c__Saccharomycetes;o__Saccharomycetales;f__Saccharomycetaceae;g__Kluyveromyces;s__Kluyveromyces lactis
Rhodosporidium toruloides	1.95e-06	0	k__Eukaryota;p__Basidiomycota;c__Unclassified;o__Sporidiobolales;f__Unclassified;g__Rhodosporidium;s__Rhodosporidium toruloides
Auricularia delicata	1.87e-06	0	k__Eukaryota;p__Basidiomycota;c__Agaricomycetes;o__Auriculariales;f__Auriculariaceae;g__Auricularia;s__Auricularia delicata
Mycobacterium indicus pranii	1.79e-06	0	k__Bacteria;p__Actinobacteria;c__Actinobacteria;o__Actinomycetales;f__Mycobacteriaceae;g__Mycobacterium;s__Mycobacterium indicus pranii
Aspergillus terreus	1.79e-06	0	k__Eukaryota;p__Ascomycota;c__Eurotiomycetes;o__Eurotiales;f__Aspergillaceae;g__Aspergillus;s__Aspergillus terreus
Fusarium graminearum	1.79e-06	0	k__Eukaryota;p__Ascomycota;c__Sordariomycetes;o__Hypocreales;f__Nectriaceae;g__Fusarium;s__Fusarium graminearum
Schizophyllum commune	1.71e-06	0	k__Eukaryota;p__Basidiomycota;c__Agaricomycetes;o__Agaricales;f__Schizophyllaceae;g__Schizophyllum;s__Schizophyllum commune
Ustilago maydis	1.71e-06	0	k__Eukaryota;p__Basidiomycota;c__Ustilaginomycetes;o__Ustilaginales;f__Ustilaginaceae;g__Ustilago;s__Ustilago maydis
Streptococcus equi	1.63e-06	0	k__Bacteria;p__Firmicutes;c__Bacilli;o__Lactobacillales;f__Streptococcaceae;g__Streptococcus;s__Streptococcus equi
Pelobacter propionicus	1.56e-06	0	k__Bacteria;p__Proteobacteria;c__Deltaproteobacteria;o__Desulfuromonadales;f__Pelobacteraceae;g__Pelobacter;s__Pelobacter propionicus
Gaeumannomyces graminis	1.56e-06	0	k__Eukaryota;p__Ascomycota;c__Sordariomycetes;o__Magnaporthales;f__Magnaporthaceae;g__Gaeumannomyces;s__Gaeumannomyces graminis
Magnaporthe grisea	1.56e-06	0	k__Eukaryota;p__Ascomycota;c__Sordariomycetes;o__Magnaporthales;f__Magnaporthaceae;g__Magnaporthe;s__Magnaporthe grisea
Magnaporthe oryzae	1.48e-06	0	k__Eukaryota;p__Ascomycota;c__Sordariomycetes;o__Magnaporthales;f__Magnaporthaceae;g__Magnaporthe;s__Magnaporthe oryzae
Batrachochytrium dendrobatidis	1.48e-06	0	k__Eukaryota;p__Chytridiomycota;c__Chytridiomycetes;o__Rhizophydiales;f__Unclassified;g__Batrachochytrium;s__Batrachochytrium dendrobatidis
Cryptococcus gattii	1.4e-06	0	k__Eukaryota;p__Basidiomycota;c__Tremellomycetes;o__Tremellales;f__Tremellaceae;g__Filobasidiella;s__Cryptococcus gattii
Streptomyces ambofaciens	1.32e-06	0	k__Bacteria;p__Actinobacteria;c__Actinobacteria;o__Actinomycetales;f__Streptomycetaceae;g__Streptomyces;s__Streptomyces ambofaciens
Rhodopirellula baltica	1.32e-06	0	k__Bacteria;p__Planctomycetes;c__Planctomycetia;o__Planctomycetales;f__Planctomycetaceae;g__Rhodopirellula;s__Rhodopirellula baltica
Human herpesvirus 5	1.32e-06	0	k__Viruses;p__Unclassified;c__Unclassified;o__Herpesvirales;f__Herpesviridae;g__Cytomegalovirus;s__Human herpesvirus 5
Beauveria bassiana	1.25e-06	0	k__Eukaryota;p__Ascomycota;c__Sordariomycetes;o__Hypocreales;f__Cordycipitaceae;g__Beauveria;s__Beauveria bassiana
Corynebacterium glutamicum	1.17e-06	0	k__Bacteria;p__Actinobacteria;c__Actinobacteria;o__Actinomycetales;f__Corynebacteriaceae;g__Corynebacterium;s__Corynebacterium glutamicum
Thermaerobacter marianensis	1.17e-06	0	k__Bacteria;p__Firmicutes;c__Clostridia;o__Clostridiales;f__Clostridiales Family XVII. Incertae Sedis;g__Thermaerobacter;s__Thermaerobacter marianensis
Capronia coronata	1.17e-06	0	k__Eukaryota;p__Ascomycota;c__Eurotiomycetes;o__Chaetothyriales;f__Herpotrichiellaceae;g__Capronia;s__Capronia coronata
Streptomyces albus	1.09e-06	0	k__Bacteria;p__Actinobacteria;c__Actinobacteria;o__Actinomycetales;f__Streptomycetaceae;g__Streptomyces;s__Streptomyces albus
Anabaena cylindrica	1.01e-06	0	k__Bacteria;p__Cyanobacteria;c__Unclassified;o__Nostocales;f__Nostocaceae;g__Anabaena;s__Anabaena cylindrica
Metarhizium anisopliae	1.01e-06	0	k__Eukaryota;p__Ascomycota;c__Sordariomycetes;o__Hypocreales;f__Clavicipitaceae;g__Metarhizium;s__Metarhizium anisopliae
Microsporum gypseum	9.34e-07	0	k__Eukaryota;p__Ascomycota;c__Eurotiomycetes;o__Onygenales;f__Arthrodermataceae;g__Microsporum;s__Microsporum gypseum
Thamnidium elegans	9.34e-07	0	k__Eukaryota;p__Unclassified;c__Unclassified;o__Mucorales;f__Mucoraceae;g__Thamnidium;s__Thamnidium elegans
Cordyceps militaris	8.56e-07	0	k__Eukaryota;p__Ascomycota;c__Sordariomycetes;o__Hypocreales;f__Cordycipitaceae;g__Cordyceps;s__Cordyceps militaris
Zymoseptoria tritici	7.78e-07	0	k__Eukaryota;p__Ascomycota;c__Dothideomycetes;o__Capnodiales;f__Mycosphaerellaceae;g__Zymoseptoria;s__Zymoseptoria tritici
Endocarpon pusillum	7.01e-07	0	k__Eukaryota;p__Ascomycota;c__Eurotiomycetes;o__Verrucariales;f__Verrucariaceae;g__Endocarpon;s__Endocarpon pusillum
uncultured marine thaumarchaeote KM3_01_F02	4.67e-07	0	k__Archaea;p__Thaumarchaeota;c__Unclassified;o__Unclassified;f__Unclassified;g__Unclassified;s__uncultured marine thaumarchaeote KM3_01_F02
Others	0.981877	0.977999	Others
