# Supplementary material for: Characterization of Spodoptera litura Gut Bacteria and Their Role in Feeding and Growth of the Host
Source: Front Microbiol. 2020 Jun 30;11:1492. doi: 10.3389/fmicb.2020.01492 (PMC7344319; doi:10.3389/fmicb.2020.01492)
Supplement: Supplementary file 1 [file Data_Sheet_1.zip › Table S8.xlsx]

## Sheet: CAZy analysis of the m
Subject_class	A1	B1
AA1	0.00438102	0.00381838	Laccase / p-diphenol:oxygen oxidoreductase / ferroxidase (EC 1.10.3.2); ; ferroxidase (EC 1.10.3.-); Laccase-like multicopper oxidase (EC 1.10.3.-)
AA10	0.000244479	0.000824771	AA10 (formerly CBM33) proteins are copper-dependent lytic polysaccharide monooxygenases (LPMOs); some proteins have been shown to act on chitin, others on cellulose;
AA12	9.52e-07	0.000818182	The pyrroloquinoline quinone-dependent oxidoreductase activity was demonstrated for the CC1G_09525 protein of Coprinopsis cinerea.
AA2	0.00108225	0.00216034	manganese peroxidase (EC 1.11.1.13); versatile peroxidase (EC 1.11.1.16); lignin peroxidase (EC 1.11.1.14); peroxidase (EC 1.11.1.-)
AA3	0.00224353	0.0110616	cellobiose dehydrogenase (EC 1.1.99.18); glucose 1-oxidase (EC 1.1.3.4); aryl alcohol oxidase (EC 1.1.3.7); alcohol oxidase (EC 1.1.3.13); pyranose oxidase (EC 1.1.3.10)
AA4	2.44e-06	0.00251138	vanillyl-alcohol oxidase (EC 1.1.3.38)
AA6	0.00091042	0.00192017	1,4-benzoquinone reductase (EC. 1.6.5.6)
AA7	1.59e-06	0.00109027	glucooligosaccharide oxidase (EC 1.1.3.-); chitooligosaccharide oxidase (EC 1.1.3.-)
AA9	9.11e-07	2.95e-05	AA9 (formerly GH61) proteins are copper-dependent lytic polysaccharide monooxygenases (LPMOs); cleavage of cellulose chains with oxidation of various carbons (C-1, C-4 and C-6) has been reported several times in the literature;
CBM1	6.18e-06	3.58e-05	Modules of approx. 40 residues found almost exclusively in fungi. The cellulose-binding function has been demonstrated in many cases, and appears to be mediated by three aromatic residues separated by about 10.4 angstrom and which form a flat surface. The only non-fungal occurence of CBM1 is in an algal non-hydrolytic polysaccharide-binding protein which is composed of four repeated CBM1 modules.…
CBM10	0.000884061	0.00105852	Modules of approx. 50 residues. The cellulose-binding function has been demonstrated in one case.
CBM12	0.00243599	0.0039735	Modules of approx. 40-60 residues. The majority of these modules is found among chitinases where the function is chitin-binding. Distantly related to the CBM5 family.
CBM13	0.0066478	0.0165512	Modules of approx. 150 residues which always appear as a threefold internal repeat. The only apparent exception to this, xylanase II of Actinomadura sp. FC7 (GenBank U08894), is in fact not completely sequenced. These modules were first identified in several plant lectins such as ricin or agglutinin of Ricinus communis which bind galactose residues. The three-dimensional structure of a plant lect…
CBM14	0	0.000314713	Modules of approx. 70 residues. The chitin-binding function has been demonstrated in several cases. These modules are found attached to a number of chitinase catalytic domains, but also in non-catalytic proteins either in isolation or as multiple repeats; chitin binding (EC IIa.chitin)
CBM16	0	3.64e-05	Carbohydrate-binding module 16. Binding to cellulose and glucomannan demonstrated [B. Bae et al (2008) J Biol Chem. 283:12415-25 (PMID: 18025086)]
CBM18	0.000134811	0	Modules of approx. 40 residues. The chitin-binding function has been demonstrated in many cases. These modules are found attached to a number of chitinase catalytic domains, but also in non-catalytic proteins either in isolation or as multiple repeats.
CBM2	0.00362745	0.0101701	Modules of approx. 100 residues and which are found in a large number of bacterial enzymes. The cellulose-binding function has been demonstrated in many cases. Several of these modules have been shown to also bind chitin or xylan.
CBM20	0.00208576	0.00299506	The granular starch-binding function has been demonstrated in several cases. Interact strongly with cyclodextrins. Often designated as starch-binding domains (SBD).
CBM22	4.36e-06	0.000369745	A xylan binding function has been demonstrated in several cases and affinity with mixed &beta;-1,3/&beta;-1,4-glucans in one. In several cases a thermostabilizing effect has also been seen.
CBM25	0.000934868	0.000150586	Starch-binding function demonstrated in one case.
CBM26	0.000206595	0.000243025	Starch-binding function demonstrated in two cases.
CBM27	0	0.000172589	Mannan-binding function demonstrated in two cases
CBM3	0	1.83e-05	Modules of approx. 150 residues found in bacterial enzymes. The cellulose-binding function has been demonstrated in many cases. In one instance binding to chitin has been reported.
CBM32	0.00108298	0.0074881	Binding to galactose and lactose has been demonstrated for the module of Micromonospora viridifaciens sialidase (PMID: 16239725). Binding to polygalacturonic acid has been shown for a Yersinia member (PMID: 17292916). Binding to LacNAc (&beta;-D-galactosyl-1,4-&beta;-D-N-acetylglucosamine) has been shown for an N-acetylglucosaminidase from Clostridium perfingens (PMID: 16990278).
CBM34	0.0013807	0.000608737	Modules of approx. 120 residues. Granular starch-binding function has been demonstrated in the case of Thermoactinomyces vulgaris R-47 &alpha;-amylase 1 (TVAI).
CBM35	0.00541306	0.00296489	Modules of approx. 130 residues. A module that is conserved in three Cellvibrio xylan-degrading enzymes binds to xylan and the interaction is calcium dependent, while a module from a Cellvibrio mannanase binds to decorated soluble mannans and mannooligosaccharides. A module in a
CBM37	0.000483382	0.000612093	Modules of approx. 100 residues, conserved in numerous R. albus polysaccharide-degrading enzymes and other proteins from this bacterium. Several members of CBM37 have been shown to exhibit rather broad binding specificity to xylan, chitin, microcrystalline and phosphoric-acid swollen cellulose, as well as more heterogeneous substrates, such as alfalfa cell walls, banana stem and wheat straw.
CBM4	2.44e-06	1.36e-05	Modules of approx. 150 residues found in bacterial enzymes. Binding of these modules has been demonstrated with xylan, &beta;-1,3-glucan, &beta;-1,3-1,4-glucan, &beta;-1,6-glucan and amorphous cellulose but not with crystalline cellulose.
CBM41	0.00240479	0.000695233	Modules of approx. 100 residues found in primarily in bacterial pullulanases. The N-terminal module from Thermotoga maritima Pul13 has been shown to bind to the &alpha;-glucans amylose, amylopectin, pullulan, and oligosaccharide fragments derived from these polysaccharides (Lammerts van Bueren et al. (2004) Biochemistry 43:15633-42) (PMID: 15581376).
CBM42	0	0.000574659	Modules of approx. 160 residues found mostly at the C-terminus of GH54 catalytic domains. Binding to arabinofuranose (present in arabinoxylan) has been demonstrated.
CBM43	0.000224327	0	Modules of approx. 90-100 residues found at the C-terminus of GH17 or GH72 enzymatic modules and also sometimes isolated. CBM43 modules sometimes carry a C-terminal membrane anchor. The &beta;-1,3-glucan binding function has been demonstrated with the olive pollen protein Ole e 10.
CBM47	0	0.000103284	Modules of approx 150 residues. Fucose-binding activity demonstrated
CBM48	0.0063837	0.00721744	Modules of approx. 100 residues with glycogen-binding function, appended to GH13 modules. Also found in the beta subunit (glycogen-binding) of AMP-activated protein kinases (AMPK)
CBM5	0.000690149	0.00445918	Modules of approx. 60 residues found in bacterial enzymes. Chitin-binding described in several cases. Distantly related to the CBM12 family.
CBM50	0.115057	0.108218	Modules of approx. 50 residues found attached to various enzymes from families GH18, GH19, GH23, GH24, GH25 and GH73, i.e. enzymes cleaving either chitin or peptidoglycan. Binding to chitopentaose demonstrated in the case of Pteris ryukyuensis chitinase A [Ohnuma T et al. (2008) J. Biol. Chem. 283:5178-87 (PMID: 18083709)]. CBM50 modules are also found in a multitude of other enzymes targeting th…
CBM51	7.01e-06	0.0023459	Modules of approx. 150 residues found attached to various enzymes from families GH2, GH27, GH31, GH95, GH98 and GH101 . Binding to galactose and to blood group A/B-antigens demonstrated in the case of C. perfringens GH95CBM51 and GH98CBM51 respectively [Gregg KJ et al. (2008) J. Biol. Chem. 283:12604-13 PMID: 18292090].
CBM54	0	0.000205685	Binding to xylan, yeast cell wall glucan and chitin shown in Dvortsov et al., Microbiology UK (2009) in press.
CBM56	1.97e-06	0.00144048	&beta;-1,3-glucan binding function demonstrated by Yamamoto et al. (1998) FEBS Letters 433:41-43 [PMID: 9738929]
CBM57	0.00159737	0.000313152	Created from reading Schallus et al (2008) Mol Biol Cell. 19:3404-3414 [PMID: 18524852] and finding related domains attached to various glycosidases.
CBM6	0.00362686	0.00203746	Modules of approx. 120 residues. The cellulose-binding function has been demonstrated in one case on amorphous cellulose and &beta;-1,4-xylan. Some of these modules also bind &beta;-1,3-glucan, &beta;-1,3-1,4-glucan, and &beta;-1,4-glucan.
CBM61	0.000305125	0.000281766	Modules of approx. 150 residues found appended to GH16, GH30, GH31, GH43, GH53 and GH66 catalytic domains. A &beta;-1,4-galactan binding function has been demonstrated for the CBM60 of Thermotoga maritima GH53 galactanase [PMID: 20826814].
CBM63	1.55e-05	0	The CBM63 module of Bacillus subtilis expansin EXLX1 has been shown to bind cellulose.
CBM66	6.65e-05	0.000177048	The CBM66 module, derived from the Bacillus subtilis exo-acting &beta;-fructosidase SacC, targets the terminal fructoside residue of fructans.
CBM67	0	2.42e-05	Fujimoto et al. [PMID : 23486481] disclosed the L-rhamnose binding activity and 3-D structure of the CBM67 of Streptomyces avermitilis &alpha;-L-rhamnosidase (SaRha78A);
CBM68	0.000208735	3.6e-05	Binding to maltotriose and maltotetraose shown for the pullulanase of Anoxybacillus sp. LM18-11. Binding function derived from crystal structure and deletion of the CBM, which showed reduced specific activity and increased Km value compared to the wild type enzyme.
CBM70	0	3.81e-05	The hyaluronan-specific binding function of the N-terminal CBM70 module of Streptococcus pneumoniae hyaluronate lyase has been demonstrated.
CBM9	0.000981425	0.000909903	Modules of approx. 170 residues found so far only in xylanases. The cellulose-binding function has been demonstrated in one case.
CE1	0.00664138	0.00774653	acetyl xylan esterase (EC 3.1.1.72); cinnamoyl esterase (EC 3.1.1.-); feruloyl esterase (EC 3.1.1.73); carboxylesterase (EC 3.1.1.1); S-formylglutathione hydrolase (EC 3.1.2.12); diacylglycerol O-acyltransferase (EC 2.3.1.20); trehalose 6-O-mycolyltransferase (EC 2.3.1.122)
CE11	0.0304702	0.0551621	UDP-3-0-acyl N-acetylglucosamine deacetylase (EC 3.5.1.-).
CE12	0.000453862	0.00146078	pectin acetylesterase (EC 3.1.1.-); rhamnogalacturonan acetylesterase (EC 3.1.1.-); acetyl xylan esterase (EC 3.1.1.72)
CE14	0.0161874	0.0191176	N-acetyl-1-D-myo-inosityl-2-amino-2-deoxy-&alpha;-D-glucopyranoside deacetylase (EC 3.5.1.89); diacetylchitobiose deacetylase (EC 3.5.1.-); mycothiol S-conjugate amidase (EC 3.5.1.-)
CE15	0	4.84e-05	4-O-methyl-glucuronoyl methylesterase (EC 3.1.1.-)
CE16	0	0.000623327	acetylesterase (EC 3.1.1.6) active on various carbohydrate acetyl esters
CE3	0.00128903	0.00084599	acetyl xylan esterase (EC 3.1.1.72).
CE4	0.00482781	0.00949651	acetyl xylan esterase (EC 3.1.1.72); chitin deacetylase (EC 3.5.1.41); chitooligosaccharide deacetylase (EC 3.5.1.-); peptidoglycan GlcNAc deacetylase (EC 3.5.1.-); peptidoglycan N-acetylmuramic acid deacetylase (EC 3.5.1.-).
CE6	0.00099714	0.00076102	acetyl xylan esterase (EC 3.1.1.72).
CE7	7.63e-05	0.000250349	acetyl xylan esterase (EC 3.1.1.72); cephalosporin-C deacetylase (EC 3.1.1.41).
CE8	0.0141689	0.00154663	pectin methylesterase (EC 3.1.1.11).
CE9	0.00576091	0.00463627	N-acetylglucosamine 6-phosphate deacetylase (EC 3.5.1.25); N-acetylglucosamine 6-phosphate deacetylase (EC 3.5.1.80)
GH1	0.0229697	0.0164021	&beta;-glucosidase (EC 3.2.1.21); &beta;-galactosidase (EC 3.2.1.23); &beta;-mannosidase (EC 3.2.1.25); &beta;-glucuronidase (EC 3.2.1.31); &beta;-xylosidase (EC 3.2.1.37); &beta;-D-fucosidase (EC 3.2.1.38); phlorizin hydrolase (EC 3.2.1.62); exo-&beta;-1,4-glucanase (EC 3.2.1.74); 6-phospho-&beta;-galactosidase (EC 3.2.1.85); 6-phospho-&beta;-glucosidase (EC 3.2.1.86); strictosidine &beta;-gluco…
GH10	0.000272178	0.00179389	endo-1,4-&beta;-xylanase (EC 3.2.1.8); endo-1,3-&beta;-xylanase (EC 3.2.1.32); tomatinase (EC 3.2.1.-)
GH100	0.000345292	0	alkaline and neutral invertase (EC 3.2.1.26)
GH102	0.00114694	0.00200193	peptidoglycan lytic transglycosylase (EC 3.2.1.-)
GH103	0.00206945	0.00482013	peptidoglycan lytic transglycosylase (EC 3.2.1.-)
GH104	0.00162044	0.0014086	peptidoglycan lytic transglycosylase (EC 3.2.1.-)
GH105	0.00184433	0.00220254	unsaturated rhamnogalacturonyl hydrolase (EC 3.2.1.172); d-4,5-unsaturated &beta;-glucuronyl hydrolase (EC 3.2.1.-)
GH106	4.58e-06	0.000157541	&alpha;-L-rhamnosidase (EC 3.2.1.40)
GH108	0.000885842	0.00101753	N-acetylmuramidase (EC 3.2.1.17)
GH109	0.00811859	0.00479327	&alpha;-N-acetylgalactosaminidase (EC 3.2.1.49)
GH11	0	0.000151772	endo-&beta;-1,4-xylanase (EC 3.2.1.8); endo-&beta;-1,3-xylanase (EC 3.2.1.32)
GH110	0	2.63e-05	&alpha;-galactosidase (EC 3.2.1.22); &alpha;-1,3-galactosidase (EC 3.2.1.-)
GH113	0	8.38e-05	&beta;-mannanase (EC 3.2.1.78)
GH114	0	4.65e-06	endo-&alpha;-1,4-polygalactosaminidase (EC 3.2.1.109)
GH115	7.46e-05	0.000309863	xylan &alpha;-1,2-glucuronidase (3.2.1.131); &alpha;-(4-O-methyl)-glucuronidase (3.2.1.-)
GH116	2.91e-07	2.71e-05	&beta;-glucosidase (EC 3.2.1.21); &beta;-xylosidase (EC 3.2.1.37); acid &beta;-glucosidase/&beta;-glucosylceramidase (EC 3.2.1.45); &beta;-N-acetylglucosaminidase (EC 3.2.1.52)
GH117	0	0.000103492	&alpha;-1,3-L-neoagarooligosaccharide hydrolase (EC 3.2.1.-); &alpha;-1,3-L-neoagarobiase / neoagarobiose hydrolase (EC 3.2.1.-)
GH119	0	1.87e-05	&alpha;-amylase (EC 3.2.1.1)
GH12	0.00237851	0.00321232	endoglucanase (EC 3.2.1.4); xyloglucan hydrolase (EC 3.2.1.151); &beta;-1,3-1,4-glucanase (EC 3.2.1.73); xyloglucan endotransglycosylase (EC 2.4.1.207)
GH121	7e-07	4.79e-05	&beta;-L-arabinobiosidase (EC 3.2.1.-)
GH123	5.57e-05	0.000110641	glycosphingolipid &beta;-N-acetylgalactosaminidase (EC 3.2.1.-)
GH125	0.000133472	0.000299122	exo-&alpha;-1,6-mannosidase (EC 3.2.1.-)
GH127	0.000110744	0.000585155	&beta;-L-arabinofuranosidase (EC 3.2.1.185)
GH128	2.67e-06	0.000213392	&beta;-1,3-glucanase (EC 3.2.1.39)
GH129	0	3.79e-05	&alpha;-N-acetylgalactosaminidase (EC 3.2.1.49);
GH13	0.0153269	0.0133394	&alpha;-amylase (EC 3.2.1.1); pullulanase (EC 3.2.1.41); cyclomaltodextrin glucanotransferase (EC 2.4.1.19); cyclomaltodextrinase (EC 3.2.1.54); trehalose-6-phosphate hydrolase (EC 3.2.1.93); oligo-&alpha;-glucosidase (EC 3.2.1.10); maltogenic amylase (EC 3.2.1.133); neopullulanase (EC 3.2.1.135); &alpha;-glucosidase (EC 3.2.1.20); maltotetraose-forming &alpha;-amylase (EC 3.2.1.60); isoamylase (…
GH130	0.00317875	0.00412268	1-&beta;-D-mannopyranosyl-4-D-glucopyranose:phosphate &alpha;-D-mannosyltransferase (EC 2.4.1.281); &beta;-1,4-mannooligosaccharide phosphorylase (EC 2.4.1.-)
GH133	0.000112114	2.82e-07	amylo-&alpha;-1,6-glucosidase (EC 3.2.1.33);
GH15	0.00182519	0.00261953	glucoamylase (EC 3.2.1.3); glucodextranase (EC 3.2.1.70); &alpha;,&alpha;-trehalase (EC 3.2.1.28)
GH16	0.0130078	0.00247314	xyloglucan:xyloglucosyltransferase (EC 2.4.1.207); keratan-sulfate endo-1,4-&beta;-galactosidase (EC 3.2.1.103); endo-1,3-&beta;-glucanase (EC 3.2.1.39); endo-1,3(4)-&beta;-glucanase (EC 3.2.1.6); licheninase (EC 3.2.1.73); &beta;-agarase (EC 3.2.1.81); &kappa;-carrageenase (EC 3.2.1.83); xyloglucanase (EC 3.2.1.151); endo-&beta;-1,3-galactanase (EC 3.2.1.181); &beta;-porphyranase (EC 3.2.1.178);…
GH17	0.00355847	0.00244045	glucan endo-1,3-&beta;-glucosidase (EC 3.2.1.39); glucan 1,3-&beta;-glucosidase (EC 3.2.1.58); licheninase (EC 3.2.1.73); ABA-specific &beta;-glucosidase (EC 3.2.1.175); &beta;-1,3-glucanosyltransglycosylase (EC 2.4.1.-)
GH18	0.00614694	0.0122364	chitinase (EC 3.2.1.14); lysozyme (EC 3.2.1.17); endo-&beta;-N-acetylglucosaminidase (EC 3.2.1.96); peptidoglycan hydrolase with endo-&beta;-N-acetylglucosaminidase specificity (EC 3.2.1.-); Nod factor hydrolase (EC 3.2.1.-); xylanase inhibitor; concanavalin B; narbonin
GH19	0.000207482	0.00344153	chitinase (EC 3.2.1.14); lysozyme (EC 3.2.1.17)
GH2	0.0141159	0.0113837	&beta;-galactosidase (EC 3.2.1.23) ; &beta;-mannosidase (EC 3.2.1.25); &beta;-glucuronidase (EC 3.2.1.31); &alpha;-L-arabinofuranosidase (EC 3.2.1.55); mannosylglycoprotein endo-&beta;-mannosidase (EC 3.2.1.152); exo-&beta;-glucosaminidase (EC 3.2.1.165)
GH20	0.000226671	0.00113865	&beta;-hexosaminidase (EC 3.2.1.52); lacto-N-biosidase (EC 3.2.1.140); &beta;-1,6-N-acetylglucosaminidase) (EC 3.2.1.-); &beta;-6-SO3-N-acetylglucosaminidase (EC 3.2.1.-)
GH23	0.0235648	0.0266335	lysozyme type G (EC 3.2.1.17); peptidoglycan lyase (EC 4.2.2.n1) also known in the literature as peptidoglycan lytic transglycosylase; chitinase (EC 3.2.1.14)
GH24	0.00332576	0.00501482	lysozyme (EC 3.2.1.17)
GH25	0.000569579	0.000441892	lysozyme (EC 3.2.1.17)
GH26	6.89e-05	0.000334827	&beta;-mannanase (EC 3.2.1.78); &beta;-1,3-xylanase (EC 3.2.1.32); lichenase / endo-&beta;-1,3-1,4-glucanase (EC 3.2.1.73); mannobiose-producing exo-&beta;-mannanase (EC 3.2.1.-)
GH27	0.00241715	0.00221204	&alpha;-galactosidase (EC 3.2.1.22); &alpha;-N-acetylgalactosaminidase (EC 3.2.1.49); isomalto-dextranase (EC 3.2.1.94); &beta;-L-arabinopyranosidase (EC 3.2.1.88); galactan:galactan galactosyltransferase (EC 2.4.1.-)
GH28	0.0228877	0.00711625	polygalacturonase (EC 3.2.1.15); exo-polygalacturonase (EC 3.2.1.67); exo-polygalacturonosidase (EC 3.2.1.82); rhamnogalacturonase (EC 3.2.1.171); rhamnogalacturonan &alpha;-1,2-galacturonohydrolase (EC 3.2.1.173); rhamnogalacturonan &alpha;-L-rhamnopyranohydrolase (EC 3.2.1.174); endo-xylogalacturonan hydrolase (EC 3.2.1.-)
GH29	0.000257381	0.00104801	&alpha;-L-fucosidase (EC 3.2.1.51); &alpha;-1,3/1,4-L-fucosidase (EC 3.2.1.111)
GH3	0.0165113	0.0248931	&beta;-glucosidase (EC 3.2.1.21); xylan 1,4-&beta;-xylosidase (EC 3.2.1.37); &beta;-glucosylceramidase (EC 3.2.1.45); &beta;-N-acetylhexosaminidase (EC 3.2.1.52); &alpha;-L-arabinofuranosidase (EC 3.2.1.55); glucan 1,3-&beta;-glucosidase (EC 3.2.1.58); glucan 1,4-&beta;-glucosidase (EC 3.2.1.74); isoprimeverose-producing oligoxyloglucan hydrolase (EC 3.2.1.120); coniferin &beta;-glucosidase (EC 3…
GH30	6.61e-05	0.000141163	endo-&beta;-1,4-xylanase (EC 3.2.1.8); &beta;-glucosidase (3.2.1.21); &beta;-glucuronidase (EC 3.2.1.31); &beta;-xylosidase (EC 3.2.1.37); &beta;-fucosidase (EC 3.2.1.38); glucosylceramidase (EC 3.2.1.45); &beta;-1,6-glucanase (EC 3.2.1.75); glucuronoarabinoxylan endo-&beta;-1,4-xylanase (EC 3.2.1.136); endo-&beta;-1,6-galactanase (EC:3.2.1.164); [reducing end] &beta;-xylosidase (EC 3.2.1.-)
GH31	0.00521085	0.00655294	&alpha;-glucosidase (EC 3.2.1.20); &alpha;-1,3-glucosidase (EC 3.2.1.84); sucrase-isomaltase (EC 3.2.1.48) (EC 3.2.1.10); &alpha;-xylosidase (EC 3.2.1.177); &alpha;-glucan lyase (EC 4.2.2.13); isomaltosyltransferase (EC 2.4.1.-); &alpha;-mannosidase (EC 3.2.1.24); oligosaccharide &alpha;-1,4-glucosyltransferase (EC 2.4.1.161)
GH32	0.0477981	0.0279318	invertase (EC 3.2.1.26); endo-inulinase (EC 3.2.1.7); &beta;-2,6-fructan 6-levanbiohydrolase (EC 3.2.1.64); endo-levanase (EC 3.2.1.65); exo-inulinase (EC 3.2.1.80); fructan &beta;-(2,1)-fructosidase/1-exohydrolase (EC 3.2.1.153); fructan &beta;-(2,6)-fructosidase/6-exohydrolase (EC 3.2.1.154); sucrose:sucrose 1-fructosyltransferase (EC 2.4.1.99); fructan:fructan 1-fructosyltransferase (EC 2.4.1.…
GH33	0.00594771	0.00972331	sialidase or neuraminidase (EC 3.2.1.18); trans-sialidase (EC 2.4.1.-); 2-keto-3-deoxynononic acid sialidase (EC 3.2.1.-)
GH35	0.00255158	0.00158516	&beta;-galactosidase (EC 3.2.1.23); exo-&beta;-glucosaminidase (EC 3.2.1.165); exo-&beta;-1,4-galactanase (EC 3.2.1.-); &beta;-1,3-galactosidase (EC 3.2.1.-)
GH36	0.00224932	0.00127967	&alpha;-galactosidase (EC 3.2.1.22); &alpha;-N-acetylgalactosaminidase (EC 3.2.1.49); stachyose synthase (EC 2.4.1.67); raffinose synthase (EC 2.4.1.82)
GH37	0.00402236	0.00132278	&alpha;,&alpha;-trehalase (EC 3.2.1.28).
GH38	0.0808625	0.00103834	&alpha;-mannosidase (EC 3.2.1.24); mannosyl-oligosaccharide &alpha;-1,2-mannosidase (EC 3.2.1.113); mannosyl-oligosaccharide &alpha;-1,3-1,6-mannosidase (EC 3.2.1.114); &alpha;-2-O-mannosylglycerate hydrolase (EC 3.2.1.170); mannosyl-oligosaccharide &alpha;-1,3-mannosidase (EC 3.2.1.-)
GH39	0.0333615	0.0269946	&alpha;-L-iduronidase (EC 3.2.1.76); &beta;-xylosidase (EC 3.2.1.37).
GH4	0.0163297	0.0239243	maltose-6-phosphate glucosidase (EC 3.2.1.122); &alpha;-glucosidase (EC 3.2.1.20); &alpha;-galactosidase (EC 3.2.1.22); 6-phospho-&beta;-glucosidase (EC 3.2.1.86); &alpha;-glucuronidase (EC 3.2.1.139); &alpha;-galacturonase (EC 3.2.1.67); palatinase (EC 3.2.1.-)
GH42	0.00314623	0.00179098	&beta;-galactosidase (EC 3.2.1.23); &alpha;-L-arabinopyranosidase (EC 3.2.1.-)
GH43	0.0145364	0.012645	&beta;-xylosidase (EC 3.2.1.37); &alpha;-L-arabinofuranosidase (EC 3.2.1.55); arabinanase (EC 3.2.1.99); xylanase (EC 3.2.1.8); galactan 1,3-&beta;-galactosidase (EC 3.2.1.145); &alpha;-1,2-L-arabinofuranosidase (EC 3.2.1.-); exo-&alpha;-1,5-L-arabinofuranosidase (EC 3.2.1.-); [inverting] exo-&alpha;-1,5-L-arabinanase (EC 3.2.1.-); &beta;-1,3-xylosidase (EC 3.2.1.-)
GH45	0	0.000551327	endoglucanase (EC 3.2.1.4)
GH47	0.00118759	0.00182541	&alpha;-mannosidase (EC 3.2.1.113)
GH5	0.00348972	0.00958124	chitosanase (EC 3.2.1.132); &beta;-mannosidase (EC 3.2.1.25); endo-&beta;-1,4-glucanase / cellulase (EC 3.2.1.4); glucan &beta;-1,3-glucosidase (EC 3.2.1.58); licheninase (EC 3.2.1.73); glucan endo-1,6-&beta;-glucosidase (EC 3.2.1.75); mannan endo-&beta;-1,4-mannosidase (EC 3.2.1.78); endo-&beta;-1,4-xylanase (EC 3.2.1.8); cellulose &beta;-1,4-cellobiosidase (EC 3.2.1.91); &beta;-1,3-mannanase (E…
GH50	7.35e-07	0.000607464	&beta;-agarase (EC 3.2.1.81).
GH51	0.000447298	0.00096617	endoglucanase (EC 3.2.1.4); endo-&beta;-1,4-xylanase (EC 3.2.1.8); &beta;-xylosidase (EC 3.2.1.37); &alpha;-L-arabinofuranosidase (EC 3.2.1.55)
GH53	0.00638382	0.00837364	endo-&beta;-1,4-galactanase (EC 3.2.1.89).
GH55	0	0.000296463	exo-&beta;-1,3-glucanase (EC 3.2.1.58); endo-&beta;-1,3-glucanase (EC 3.2.1.39)
GH57	0	6.11e-06	&alpha;-amylase (EC 3.2.1.1); &alpha;-galactosidase (EC 3.2.1.22); amylopullulanase (EC 3.2.1.41); cyclomaltodextrinase (EC 3.2.1.54); branching enzyme (EC 2.4.1.18); 4-&alpha;-glucanotransferase (EC 2.4.1.25)
GH58	0	7.8e-06	endo-N-acetylneuraminidase or endo-sialidase (EC 3.2.1.129)
GH59	0	1.4e-05	&beta;-galactosidase (EC 3.2.1.23); galactocerebrosidase (EC 3.2.1.46)
GH62	8.96e-05	1.57e-05	&alpha;-L-arabinofuranosidase (EC 3.2.1.55)
GH63	0.00119778	0.000470124	processing &alpha;-glucosidase (EC 3.2.1.106); &alpha;-1,3-glucosidase (EC 3.2.1.84); &alpha;-glucosidase (EC 3.2.1.20); mannosylglycerate &alpha;-mannosidase / mannosylglycerate hydrolase (EC 3.2.1.170)
GH65	0.00724489	0.00581407	&alpha;,&alpha;-trehalase (EC 3.2.1.28); maltose phosphorylase (EC 2.4.1.8); trehalose phosphorylase (EC 2.4.1.64); kojibiose phosphorylase (EC 2.4.1.230); trehalose-6-phosphate phosphorylase (EC 2.4.1.216); nigerose phosphorylase (EC 2.4.1.279); 3-O-&alpha;-glucopyranosyl-L-rhamnose phosphorylase (EC 2.4.1.282); 2-O-&alpha;-glucopyranosylglycerol: phosphate &beta;-glucosyltransferase (EC 2.4.1.-)
GH67	0.00111979	0.000283013	&alpha;-glucuronidase (EC 3.2.1.139); xylan &alpha;-1,2-glucuronidase (EC 3.2.1.131)
GH71	0.000102899	0.000904195	&alpha;-1,3-glucanase (EC 3.2.1.59).
GH72	0.00133954	0.00269498	&beta;-1,3-glucanosyltransglycosylase (EC 2.4.1.-)
GH73	0.00712002	0.00976871	lysozyme (EC 3.2.1.17); mannosyl-glycoprotein endo-&beta;-N-acetylglucosaminidase (EC 3.2.1.96); peptidoglycan hydrolase with endo-&beta;-N-acetylglucosaminidase specificity (EC 3.2.1.-)
GH74	0	2.46e-05	endoglucanase (EC 3.2.1.4); oligoxyloglucan reducing end-specific cellobiohydrolase (EC 3.2.1.150); xyloglucanase (EC 3.2.1.151)
GH75	1.16e-06	3.6e-05	chitosanase (EC 3.2.1.132)
GH76	0.00690387	0.00783168	&alpha;-1,6-mannanase (EC 3.2.1.101)
GH77	0.00134402	0.00170135	amylomaltase or 4-&alpha;-glucanotransferase (EC 2.4.1.25)
GH78	0.0142544	0.0258509	&alpha;-L-rhamnosidase (EC 3.2.1.40)
GH79	0.00302867	0.00392063	&beta;-glucuronidase (EC 3.2.1.31); hyaluronoglucuronidase (EC 3.2.1.36); heparanase (EC 3.2.1.166); baicalin &beta;-glucuronidase (EC 3.2.1.167); &beta;-4-O-methyl-glucuronidase (EC 3.2.1.-)
GH8	2.72e-05	0.00370035	chitosanase (EC 3.2.1.132); cellulase (EC 3.2.1.4); licheninase (EC 3.2.1.73); endo-1,4-&beta;-xylanase (EC 3.2.1.8); reducing-end-xylose releasing exo-oligoxylanase (EC 3.2.1.156)
GH81	1.76e-05	0	endo-&beta;-1,3-glucanase (EC 3.2.1.39)
GH85	0.0004767	0.000448757	endo-&beta;-N-acetylglucosaminidase (EC 3.2.1.96)
GH86	0	1.8e-05	&beta;-agarase (EC 3.2.1.81); &beta;-porphyranase (EC 3.2.1.178)
GH87	0	0.000117758	mycodextranase (EC 3.2.1.61); &alpha;-1,3-glucanase (EC 3.2.1.59)
GH88	0.000282617	0.00158768	d-4,5-unsaturated &beta;-glucuronyl hydrolase (EC 3.2.1.-)
GH89	0	0.000280617	&alpha;-N-acetylglucosaminidase (EC 3.2.1.50)
GH9	0.000306525	0.000740824	endoglucanase (EC 3.2.1.4); endo-&beta;-1,3(4)-glucanase / lichenase-laminarinase (EC 3.2.1.6); &beta;-glucosidase (EC 3.2.1.21); lichenase / endo-&beta;-1,3-1,4-glucanase (EC 3.2.1.73); exo-&beta;-1,4-glucanase / cellodextrinase (EC 3.2.1.74); cellobiohydrolase (EC 3.2.1.91); xyloglucan-specific endo-&beta;-1,4-glucanase / endo-xyloglucanase (EC 3.2.1.151); exo-&beta;-glucosaminidase (EC 3.2.1.1…
GH91	3.32e-08	0.000107187	inulin lyase [DFA-I-forming] (EC 4.2.2.17); inulin lyase [DFA-III-forming] (EC 4.2.2.18); difructofuranose 1,2':2,3' dianhydride hydrolase [DFA-IIIase] (EC 3.2.1.-)
GH92	0.00714816	0.00660367	mannosyl-oligosaccharide &alpha;-1,2-mannosidase (EC 3.2.1.113); mannosyl-oligosaccharide &alpha;-1,3-mannosidase (EC 3.2.1.-); mannosyl-oligosaccharide &alpha;-1,6-mannosidase (EC 3.2.1.-);&alpha;-mannosidase (EC 3.2.1.24); &alpha;-1,2-mannosidase (EC 3.2.1.-); &alpha;-1,3-mannosidase (EC 3.2.1.-); &alpha;-1,4-mannosidase (EC 3.2.1.-); mannosyl-1-phosphodiester &alpha;-1,P-mannosidase (EC 3.2.1.…
GH93	0.00748205	0.00588904	exo-&alpha;-L-1,5-arabinanase (EC 3.2.1.-)
GH94	0.000106128	0.000362042	cellobiose phosphorylase (EC 2.4.1.20); laminaribiose phosphorylase (EC 2.4.1.31); cellodextrin phosphorylase (EC 2.4.1.49); chitobiose phosphorylase (EC 2.4.1.-); cyclic &beta;-1,2-glucan synthase (EC 2.4.1.-); cellobionic acid phosphorylase (EC 2.4.1.-); &beta;-1,2-oligoglucan phosphorylase (EC 2.4.1.-)
GH95	0.00111769	0.00289978	&alpha;-1,2-L-fucosidase (EC 3.2.1.63); &alpha;-L-fucosidase (EC 3.2.1.51)
GH97	1e-06	0.000205251	glucoamylase (EC 3.2.1.3); &alpha;-glucosidase (EC 3.2.1.20); &alpha;-galactosidase (EC 3.2.1.22)
GH99	0	0.000188928	glycoprotein endo-&alpha;-1,2-mannosidase (EC 3.2.1.130)
GT1	0.0497139	0.00617233	UDP-glucuronosyltransferase (EC 2.4.1.17); zeatin O-&beta;-xylosyltransferase (EC 2.4.2.40); 2-hydroxyacylsphingosine 1-&beta;-galactosyltransferase (EC 2.4.1.45); N-acylsphingosine galactosyltransferase (EC 2.4.1.47); flavonol 3-O-glucosyltransferase (EC 2.4.1.91); anthocyanidin 3-O-glucosyltransferase (EC 2.4.1.115); sinapate 1-glucosyltransferase (EC 2.4.1.120); indole-3-acetate &beta;-glucosy…
GT14	1.55e-05	0	&beta;-1,3-galactosyl-O-glycosyl-glycoprotein &beta;-1,6-N-acetylglucosaminyltransferase (EC 2.4.1.102); N-acetyllactosaminide &beta;-1,6-N-acetylglucosaminyltransferase (EC 2.4.1.150); protein O-&beta;-xylosyltransferase (EC 2.4.2.26); UDP-GlcA:arabinogalactan &beta;-glucuronosyltransferase (EC 2.4.1.-)
GT15	0	2.2e-05	glycolipid 2-&alpha;-mannosyltransferase (EC 2.4.1.131); GDP-Man: &alpha;-1,2-mannosyltransferase (EC 2.4.1.-).
GT17	1.03e-06	0.000391968	&beta;-1,4-mannosyl-glycoprotein &beta;-1,4-N-acetylglucosaminyltransferase (EC 2.4.1.144).
GT19	0.00121613	0.00196829	lipid-A-disaccharide synthase (EC 2.4.1.182).
GT2	0.0649847	0.102326	cellulose synthase (EC 2.4.1.12); chitin synthase (EC 2.4.1.16); dolichyl-phosphate &beta;-D-mannosyltransferase (EC 2.4.1.83); dolichyl-phosphate &beta;-glucosyltransferase (EC 2.4.1.117); N-acetylglucosaminyltransferase (EC 2.4.1.-); N-acetylgalactosaminyltransferase (EC 2.4.1.-); hyaluronan synthase (EC 2.4.1.212); chitin oligosaccharide synthase (EC 2.4.1.-); &beta;-1,3-glucan synthase (EC 2.…
GT20	0.00114412	0.00109399	&alpha;,&alpha;-trehalose-phosphate synthase [UDP-forming] (EC 2.4.1.15); Glucosylglycerol-phosphate synthase (EC 2.4.1.213); trehalose-6-P phosphatase (EC 3.1.3.12); [retaining] GDP-valeniol: validamine 7-phosphate valeniolyltransferase (EC 2.-.-.-)
GT21	8.16e-07	0.000128101	UDP-Glc: ceramide &beta;-glucosyltransferase (EC 2.4.1.80).
GT22	0.00118839	0.00172142	Dol-P-Man: Man6GlcNAc2-PP-Dol &alpha;-1,2-mannosyltransferase (EC 2.4.1.259); Dol-P-Man: Man8GlcNAc2-PP-Dol &alpha;-1,2-mannosyltransferase (EC 2.4.1.261); Dol-P-Man: Man2-GlcNAc-phosphatidylinositol &alpha;-1,2-mannosyltransferase (EC 2.4.1.-); Dol-P-Man: Man3-GlcNAc-phosphatidylinositol &alpha;-1,2-mannosyltransferase (EC 2.4.1.-)
GT25	1.28e-05	0.000127411	lipopolysaccharide &beta;-1,4-galactosyltransferase (EC 2.4.1.-); &beta;-1,3-glucosyltransferase (EC 2.4.1.-); &beta;-1,2-glucosyltransferase (EC 2.4.1.-); &beta;-1,2-galactosyltransferase (EC 2.4.1.-); LPS &beta;-1,4-galactosyltransferase (EC 2.4.1.-); occidiofungin &beta;-xylosyltransferase (EC 2.4.2.-); UDP-Gal:procollagen &beta;-galactosyltransferase (EC 2.4.1.50)
GT26	0.0073365	0.0168398	UDP-ManNAcA: &beta;-N-acetyl mannosaminuronyltransferase (EC 2.4.1.-); UDP-ManNAc: &beta;-N-acetyl-mannosaminyltransferase (EC 2.4.1.-); UDP-Glc: &beta;-1,4-glucosyltransferase (EC 2.4.1.-); &beta;-1,4-galactosyltransferase (EC 2.4.1.-)
GT27	0	9.81e-05	polypeptide &alpha;-N-acetylgalactosaminyltransferase (EC 2.4.1.41)
GT28	0.00870993	0.0125075	1,2-diacylglycerol 3-&beta;-galactosyltransferase (EC 2.4.1.46); 1,2-diacylglycerol 3-&beta;-glucosyltransferase (EC 2.4.1.157); UDP-GlcNAc: Und-PP-MurAc-pentapeptide &beta;-N-acetylglucosaminyltransferase (EC 2.4.1.227); digalactosyldiacylglycerol synthase (EC 2.4.1.241)
GT29	0.0012757	0.0023411	sialyltransferase (EC 2.4.99.-); &beta;-galactoside &alpha;-2,6-sialyltransferase (EC 2.4.99.1); &alpha;-N-acetylgalactosaminide &alpha;-2,6-sialyltransferase (EC 2.4.99.3); &beta;-galactoside &alpha;-2,3-sialyltransferase (EC 2.4.99.4); N-acetyllactosaminide &alpha;-2,3-sialyltransferase (EC 2.4.99.6); (&alpha;-N-acetyl-neuraminyl-2,3-&beta;-galactosyl-1,3)-N-acetylgalactosaminide &alpha;-2,6-si…
GT30	0.00579797	0.00685202	CMP-&beta;-KDO: &alpha;-3-deoxy-D-manno-octulosonic-acid (KDO) transferase (EC 2.4.99.-).
GT31	1.52e-05	0	N-acetyllactosaminide &beta;-1,3-N-acetylglucosaminyltransferase (EC 2.4.1.149); Glycoprotein-N-acetylgalactosamine 3-&beta;-galactosyltransferase (EC 2.4.1.122); fucose-specific &beta;-1,3-N-acetylglucosaminyltransferase (EC 2.4.1.-); globotriosylceramide &beta;-1,3-GalNAc transferase (EC 2.4.1.79); chondroitin synthase (&beta;-1,3-GlcUA and &beta;-1,4-GalNAc transferase (EC 2.4.1.175); chondroi…
GT32	0.000148623	0.000519008	&alpha;-1,6-mannosyltransferase (EC 2.4.1.-); &alpha;-1,4-N-acetylglucosaminyltransferase (EC 2.4.1.-); &alpha;-1,4-N-acetylgalactosaminyltransferase (EC 2.4.1.-);GDP-Man: inositol-phosphorylceramide transferase (EC 2.4.1.-); UDP-Gal: &beta;-galactoside &alpha;-1,4-galactosyltransferase (EC 2.4.1.-); UDP-Gal: lactose/N-acetyl-lactosamine &alpha;-1,4-galactosyltransferase (EC 2.4.1.-)
GT34	0.000125655	0.000620563	UDP-Gal: galactomannan &alpha;-1,6-galactosyltransferase (EC 2.4.1.-); UDP-Xyl: xyloglucan &alpha;-1,6-xylosyltransferase (EC 2.4.2.39); &alpha;-1,2-galactosyltransferase (EC 2.4.1.-)
GT35	0.0106956	0.0108763	glycogen or starch phosphorylase (EC 2.4.1.1).
GT37	0.000134121	0	galactoside 2-L-fucosyltransferase (EC 2.4.1.69)
GT39	0.00117059	0.000396706	Dol-P-Man: protein &alpha;-mannosyltransferase (EC 2.4.1.109)
GT4	0.0138415	0.0263159	sucrose synthase (EC 2.4.1.13); sucrose-phosphate synthase (EC 2.4.1.14); &alpha;-glucosyltransferase (EC 2.4.1.52); lipopolysaccharide N-acetylglucosaminyltransferase (EC 2.4.1.56); phosphatidylinositol &alpha;-mannosyltransferase (EC 2.4.1.57); GDP-Man: Man1GlcNAc2-PP-dolichol &alpha;-1,3-mannosyltransferase (EC 2.4.1.132); GDP-Man: Man3GlcNAc2-PP-dolichol/Man4GlcNAc2-PP-dolichol &alpha;-1,2-ma…
GT41	0.00231507	0.00593828	UDP-GlcNAc: peptide &beta;-N-acetylglucosaminyltransferase (EC 2.4.1.255); UDP-Glc: peptide N-&beta;-glucosyltransferase (EC 2.4.1.-)
GT43	3.69e-05	0	&beta;-glucuronyltransferase (EC 2.4.1.135); UDP-Xyl: xylan &beta;-1,4-xylosyltransferase (EC 2.4.2.-)
GT44	1.39e-07	4.43e-05	UDP-Glc: &alpha;-glucosyltransferase (EC 2.4.1.-); UDP-GlcNAc: &alpha;-N-acetylglucosaminyltransferase (EC 2.4.1.-).
GT45	0	2.24e-05	&alpha;-N-acteylglucosaminyltransferase (EC 2.4.1.-)
GT47	0.00151238	0.00298692	heparan &beta;-glucuronyltransferase (EC 2.4.1.225); xyloglucan &beta;-galactosyltransferase (EC 2.4.1.-); heparan synthase (EC 2.4.1.-); arabinan &alpha;-L-arabinosyltransferase (EC 2.4.2.-).
GT48	0.0173598	0.000744286	1,3-&beta;-glucan synthase (EC 2.4.1.34)
GT49	0.00571304	0.00743787	&beta;-1,3-N-acetylglucosaminyltransferase (EC 2.4.1.-).
GT5	0.0078329	0.00581627	UDP-Glc: glycogen glucosyltransferase (EC 2.4.1.11); ADP-Glc: starch glucosyltransferase (EC 2.4.1.21); NDP-Glc: starch glucosyltransferase (EC 2.4.1.242); UDP-Glc: &alpha;-1,3-glucan synthase (EC 2.4.1.183) UDP-Glc: &alpha;-1,4-glucan synthase (EC 2.4.1.-)
GT51	0.0467283	0.0626527	murein polymerase (EC 2.4.1.129).
GT52	0	4.14e-05	&alpha;-2,3-sialyltransferase (EC 2.4.99.4); &alpha;-glucosyltransferase (EC 2.4.1.-)
GT55	0	5.37e-06	GDP-Man: mannosyl-3-phosphoglycerate synthase (EC 2.4.1.217)
GT56	0.00223974	0.00110558	TDP-Fuc4NAc: lipid II Fuc4NAc transferase (EC 2.4.1.-)
GT60	0	0.000792839	UDP-GlcNAc: polypeptide &alpha;-N-acetylglucosaminyltransferase (EC 2.4.1.-); UDP-GlcNAc: hydroxyproline polypeptide &alpha;-N-acetylglucosaminyltransferase (EC 2.4.1.-)
GT61	5.57e-05	0	&beta;-1,2-xylosyltransferase (EC 2.4.2.38) ; protein O-&beta;-N-acetylglucosaminyltransferase (EC 2.4.1.94) ; xylan &alpha;-1,3-arabinofuranosyltransferase (EC 2.4.2.-) ;
GT64	2.08e-05	1.75e-05	UDP-GlcNAc: heparan &alpha;-N-acetylhexosaminyltransferase (EC 2.4.1.224)
GT66	0.00255509	0.00280973	dolichyl-diphosphooligosaccharide鈥攑rotein glycotransferase (EC 2.4.99.18); undecaprenyl-diphosphooligosaccharide鈥攑rotein glycotransferase (EC 2.4.99.19)
GT7	0.00288168	0.000972118	lactose synthase (EC 2.4.1.22); &beta;-N-acetylglucosaminyl-glycopeptide &beta;-1,4-galactosyltransferase (EC 2.4.1.38); N-acetyllactosamine synthase (EC 2.4.1.90); xylosylprotein &beta;-4-galactosyltransferase (EC 2.4.1.133); UDP-Gal: neolactotriaosylceramide &beta;-1,4-galactosyltransferase (EC 2.4.1.275); &beta;-1,4-N-acetylglucosaminyltransferase (EC 2.4.1.-)
GT73	0.000992498	0.000765157	CMP-&beta;-KDO: &alpha;-3-deoxy-D-manno-octulosonic-acid (KDO) transferase (EC 2.4.99.-).
GT77	0.00563444	0.000170115	&alpha;-xylosyltransferase (EC 2.4.2.39); &alpha;-1,3-galactosyltransferase (EC 2.4.1.37); arabinosyltransferase (EC 2.4.2.-); arabinosyltransferase (EC 2.4.2.-)
GT8	0.00879537	0.00841609	lipopolysaccharide &alpha;-1,3-galactosyltransferase (EC 2.4.1.44); UDP-Glc: (glucosyl)lipopolysaccharide &alpha;-1,2-glucosyltransferase (EC 2.4.1.-); lipopolysaccharide glucosyltransferase 1 (EC 2.4.1.58); glycogenin glucosyltransferase (EC 2.4.1.186); inositol 1-&alpha;-galactosyltransferase (galactinol synthase) (EC 2.4.1.123); homogalacturonan &alpha;-1,4-galacturonosyltransferase (EC 2.4.1.…
GT80	0.00137321	0.00194855	&beta;-galactoside &alpha;-2,6-sialyltransferase (EC 2.4.99.1); &beta;-galactoside &alpha;-2,3-sialyltransferase (EC 2.4.99.4)
GT81	0.00128757	0.00125406	NDP-Glc: glucosyl-3-phosphoglycerate synthase (EC 2.4.1.-); NDP-Man: mannosyl-3-phosphoglycerate synthase (EC 2.4.1.-);ADP-Glc: glucosyl-2-glycerate synthase (EC 2.4.1.-)
GT82	1e-06	7.3e-05	UDP-GalNAc: &beta;-1,4-N-acetylgalactosaminyltransferase (EC 2.4.1.-)
GT83	0.00220066	0.00216967	undecaprenyl phosphate-&alpha;-L-Ara4N: 4-amino-4-deoxy-&beta;-L-arabinosyltransferase (EC 2.4.2.43); dodecaprenyl phosphate-&beta;-galacturonic acid: lipopolysaccharide core &alpha;-galacturonosyl transferase (EC 2.4.1.-)
GT84	1.1e-07	0.000229346	cyclic &beta;-1,2-glucan synthase (EC 2.4.1.-);
GT87	0.000865911	0.00158294	polyprenol-P-Man: &alpha;-1,2-mannosyltransferase (EC 2.4.1.-)
GT89	0	6.74e-05	&beta;-D-arabinofuranosyl-1-monophosphoryldecaprenol : arabinan &beta;-1,2-arabinofuranosyltransferase (EC 2.4.2.-)
GT9	0.00988213	0.00844953	lipopolysaccharide N-acetylglucosaminyltransferase (EC 2.4.1.56); heptosyltransferase (EC 2.4.-.-).
GT90	0.00486342	0.00231547	UDP-Xyl: (mannosyl) glucuronoxylomannan/galactoxylomannan &beta;-1,2-xylosyltransferase (EC 2.4.2.-); UDP-Glc: protein O-&beta;-glucosyltransferase (EC 2.4.1.-); UDP-Xyl: protein O-&beta;-xylosyltransferase (EC 2.4.2.-)
GT92	1e-06	1.93e-05	UDP-Gal: N-glycan core &alpha;-1,6-fucoside &beta;-1,4-galactosyltransferase (EC 2.4.1.-); UDP-Gal: &beta;-galactoside &beta;-1,4-galactosyltransferase (EC 2.4.1.-)
GT93	0	1.12e-05	UDP-GluA : &alpha;-glucuronyltransferase (EC 2.4.1.-) involved in GAG polymerization
GT94	0	5.94e-06	GDP-Man: GlcA-&beta;-1,2-Man-&alpha;-1,3-Glc-&beta;-1,4-Glc-&alpha;-1-PP-undecaprenol &beta;-1,4-mannosyltransferase (2.4.1.251)
GT96	0.000225517	0.00146883	UDP-galactose:peptidyl serine &alpha;-galactosyltransferase (EC 2.4.1.-)
PL1	0.000651916	0.000625813	pectate lyase (EC 4.2.2.2); exo-pectate lyase (EC 4.2.2.9); pectin lyase (EC 4.2.2.10).
PL10	8.22e-05	0.000425938	pectate lyase (EC 4.2.2.2)
PL11	2.69e-05	0.000247418	rhamnogalacturonan lyase (EC 4.2.2.-); exo-unsaturated rhamnogalacturonan lyase (EC 4.2.2.-)
PL12	0	2.92e-05	heparin-sulfate lyase (EC 4.2.2.8)
PL16	0	2.06e-05	hyaluronan lyase (EC 4.2.2.1).
PL17	4.7e-07	0.000339366	alginate lyase (EC 4.2.2.3); oligoalginate lyase (EC 4.2.2.-)
PL2	0	0.00018688	pectate lyase (EC 4.2.2.2); exo-polygalacturonate lyase (EC 4.2.2.9).
PL21	0	2.56e-05	heparin lyase (EC 4.2.2.7); heparin-sulfate lyase (EC 4.2.2.8); acharan-sulfate lyase (EC 4.2.2.-)
PL22	0.00102115	0.000536988	oligogalacturonate lyase / oligogalacturonide lyase (EC 4.2.2.6)
PL4	0.000766887	0.000402472	rhamnogalacturonan lyase (EC 4.2.2.-).
PL5	2.16e-06	0.0005974	alginate lyase (EC 4.2.2.3).
PL6	9.24e-07	0.000200912	alginate lyase (EC 4.2.2.3); chondroitinase B (EC 4.2.2.19); MG-specific alginate lyase (EC 4.2.2.-)
PL7	0	0.000174108	poly(&beta;-mannuronate) lyase / M-specific alginate lyase (EC 4.2.2.3); &alpha;-L-guluronate lyase / G-specific alginate lyase (EC 4.2.2.11); poly-(MG)-lyase / MG-specific alginate lyase (EC 4.2.2.-)
PL8	8.01e-05	0.00063029	hyaluronate lyase (EC 4.2.2.1); chondroitin AC lyase (EC 4.2.2.5); xanthan lyase (EC 4.2.2.12); chondroitin ABC lyase (EC 4.2.2.20)
PL9	0.000176201	0.000774442	pectate lyase (EC 4.2.2.2); exopolygalacturonate lyase (EC 4.2.2.9); thiopeptidoglycan lyase (EC 4.2.2.-).
